# Supplementary material for: BLIMP1 negatively regulates IL-2 signaling in T cells
Source: Sci Adv. 2025 Jul 18;11(29):eadx8105. doi: 10.1126/sciadv.adx8105 (PMC12273773; doi:10.1126/sciadv.adx8105)
Supplement: Supplementary file 2 — Tables S1 to S4 [file sciadv.adx8105_tables_s1_to_s4.zip]

Archive with 4 entries (4 files):
- adx8105_table_s1.xlsx
- adx8105_table_s2.xlsx
- adx8105_table_s3.xlsx
- adx8105_table_s4.xlsx
