# Supplementary material for: BLIMP1 negatively regulates IL-2 signaling in T cells
Source: Sci Adv. 2025 Jul 18;11(29):eadx8105. doi: 10.1126/sciadv.adx8105 (PMC12273773; doi:10.1126/sciadv.adx8105)
Supplement: Supplementary file 2 — Tables S1 to S4 [file sciadv.adx8105_tables_s1_to_s4.zip › adx8105_table_s1.xlsx]

## Sheet: Sheet1
BLIMP1peaksBLIMP1motifs	1_chrom	2_start	3_end	4_type	5_nearestDistanceToTSS	6_nearestTargetTSS
chrX|154980687|154981154	chrX	154980687	154981154	Enhancer	41802	chrX:154835788-155022723|-|F8
chrX|153794135|153794490	chrX	153794135	153794490	Promoter	210	chrX:153785766-153794523|-|IDH3G
chrX|136586410|136586788	chrX	136586410	136586788	Enhancer	3359	chrX:136583240-136583345|+|RNU6-320P
chrX|134186848|134187008	chrX	134186848	134187008	Enhancer	12839	chrX:134168911-134174089|-|AC002407.1
chrX|120560361|120560739	chrX	120560361	120560739	Enhancer	15244	chrX:120524609-120575794|-|CUL4B
chrX|120244677|120245260	chrX	120244677	120245260	Promoter	298	chrX:120120953-120245267|-|NKAPP1
chrX|119692899|119693532	chrX	119692899	119693532	Promoter	0	chrX:119615724-119693370|-|SEPT6
chrX|119236116|119236550	chrX	119236116	119236550	Promoter	0	chrX:119236245-119244466|+|PGRMC1
chrX|96684318|96684869	chrX	96684318	96684869	Promoter	0	chrX:96684663-97604997|+|DIAPH2
chrX|72020789|72021233	chrX	72020789	72021233	Enhancer	23534	chrX:72044545-72044892|+|RPS26P11
chrX|69989136|69989386	chrX	69989136	69989386	Enhancer	33596	chrX:70022857-70022923|+|MIR676
chrX|56813285|56813675	chrX	56813285	56813675	Enhancer	75903	chrX:56737242-56737577|-|UQCRBP1
chrX|56812548|56813091	chrX	56812548	56813091	Enhancer	75242	chrX:56737242-56737577|-|UQCRBP1
chrX|49879203|49879495	chrX	49879203	49879495	Promoter	0	chrX:49876724-49879241|-|USP27X-AS1
chrX|49308445|49309781	chrX	49308445	49309781	Enhancer	5444	chrX:49303669-49319844|+|GAGE10
chrX|46754726|46755010	chrX	46754726	46755010	Enhancer	4250	chrX:46599251-46759118|-|SLC9A7
chrX|45806310|45807171	chrX	45806310	45807171	Enhancer	36466	chrX:45745211-45770274|-|MIR222HG
chrX|45771591|45771894	chrX	45771591	45771894	Promoter	1468	chrX:45745211-45770274|-|MIR222HG
chrX|45068808|45069027	chrX	45068808	45069027	Enhancer	114333	chrX:45183251-45333557|+|AC136489.1
chrX|44874605|44874865	chrX	44874605	44874865	Promoter	1558	chrX:44873177-45112602|+|KDM6A
chrX|38816159|38816409	chrX	38816159	38816409	Enhancer	12401	chrX:38801568-38803883|-|MID1IP1-AS1
chrX|24479868|24480306	chrX	24479868	24480306	Enhancer	14866	chrX:24465221-24550466|+|PDK3
chrX|16870114|16870474	chrX	16870114	16870474	Promoter	0	chrX:16844341-16870414|-|RBBP7
chrX|12970627|12970992	chrX	12970627	12970992	Enhancer	4300	chrX:12975110-12977227|+|TMSB4X
chrX|12950101|12951125	chrX	12950101	12951125	Enhancer	24497	chrX:12975110-12977227|+|TMSB4X
chr9|136533728|136534039	chr9	136533728	136534039	Enhancer	8997	chr9:136542881-136543835|+|AL592301.1
chr9|135887661|135888000	chr9	135887661	135888000	Enhancer	19715	chr9:135808487-135907546|-|CAMSAP1
chr9|134065585|134066508	chr9	134065585	134066508	Enhancer	2488	chr9:134030305-134068535|-|BRD3
chr9|132873113|132873870	chr9	132873113	132873870	Enhancer	4535	chr9:132878027-132890201|+|SPACA9
chr9|132769334|132770499	chr9	132769334	132770499	Promoter	0	chr9:132768965-132770212|-|AL445645.1
chr9|130579447|130579846	chr9	130579447	130579846	Promoter	0	chr9:130579577-130638352|+|FUBP3
chr9|130039429|130039737	chr9	130039429	130039737	Enhancer	3611	chr9:129887187-130043194|-|FNBP1
chr9|129962852|129963364	chr9	129962852	129963364	Enhancer	29572	chr9:129933536-129936541|+|AL158207.2
chr9|129383592|129384158	chr9	129383592	129384158	Enhancer	3405	chr9:129380136-129380470|-|AL353803.3
chr9|128024755|128025064	chr9	128024755	128025064	Enhancer	32452	chr9:128039135-128057362|-|AL360268.2
chr9|124218679|124219142	chr9	124218679	124219142	Enhancer	38695	chr9:124257606-124353307|+|NEK6
chr9|114957930|114958231	chr9	114957930	114958231	Enhancer	27485	chr9:114893343-114930595|-|TNFSF8
chr9|114806282|114806563	chr9	114806282	114806563	Promoter	383	chr9:114784652-114806039|-|TNFSF15
chr9|114718820|114719505	chr9	114718820	114719505	Enhancer	22847	chr9:114695922-114696315|-|AL160275.1
chr9|114697257|114697597	chr9	114697257	114697597	Promoter	1112	chr9:114695922-114696315|-|AL160275.1
chr9|113581515|113582418	chr9	113581515	113582418	Enhancer	8052	chr9:113570190-113590019|-|AL162727.2
chr9|109974405|109974803	chr9	109974405	109974803	Enhancer	50754	chr9:110024881-110025358|-|AL158823.1
chr9|108933476|108934170	chr9	108933476	108934170	Promoter	0	chr9:108867517-108934124|-|ELP1
chr9|107246204|107246681	chr9	107246204	107246681	Enhancer	36836	chr9:107283279-107332192|+|RAD23B
chr9|105385388|105385810	chr9	105385388	105385810	Enhancer	62197	chr9:105447796-105552433|+|FSD1L
chr9|99119133|99119466	chr9	99119133	99119466	Enhancer	14188	chr9:99105111-99154192|+|TGFBR1
chr9|98119052|98119599	chr9	98119052	98119599	Promoter	0	chr9:98069275-98119222|-|TRIM14
chr9|98108416|98109010	chr9	98108416	98109010	Enhancer	10509	chr9:98069275-98119222|-|TRIM14
chr9|91207562|91208482	chr9	91207562	91208482	Enhancer	2277	chr9:91206175-91210299|-|AL158071.5
chr9|91047572|91047868	chr9	91047572	91047868	Enhancer	50666	chr9:90997054-91001871|+|AL355607.2
chr9|89999713|90000162	chr9	89999713	90000162	Enhancer	21655	chr9:89978282-89987486|+|AL161629.1
chr9|89828305|89828703	chr9	89828305	89828703	Enhancer	25443	chr9:89801727-89803061|-|BX470209.2
chr9|83979140|83980344	chr9	83979140	83980344	Promoter	862	chr9:83968083-83980604|-|HNRNPK
chr9|78370996|78371421	chr9	78370996	78371421	Enhancer	74083	chr9:78297125-78330093|+|PSAT1
chr9|69168458|69169268	chr9	69168458	69169268	Enhancer	47599	chr9:69121264-69274615|+|TJP2
chr9|37753862|37754188	chr9	37753862	37754188	Promoter	222	chr9:37753803-37778972|+|TRMT10B
chr9|37409310|37409828	chr9	37409310	37409828	Enhancer	13127	chr9:37422696-37436990|+|GRHPR
chr9|37302350|37302572	chr9	37302350	37302572	Enhancer	31496	chr9:37333857-37333957|-|RNU6-677P
chr9|35731706|35733390	chr9	35731706	35733390	Promoter	0	chr9:35696948-35732195|-|TLN1,chr9:35732922-35732995|+|MIR6853,chr9:35732666-35736999|+|CREB3
chr9|34646370|34647194	chr9	34646370	34647194	Promoter	0	chr9:34646645-34657113|+|AL162231.3,chr9:34646589-34651035|+|GALT
chr9|27572768|27573497	chr9	27572768	27573497	Promoter	733	chr9:27546545-27573866|-|C9orf72
chr9|21761409|21761748	chr9	21761409	21761748	Enhancer	40964	chr9:21802543-21937651|+|MTAP
chr9|19229825|19231166	chr9	19229825	19231166	Promoter	0	chr9:19230435-19372858|+|DENND4C
chr9|14322318|14322900	chr9	14322318	14322900	Enhancer	5524	chr9:14317085-14357854|+|AL136366.1
chr9|7976168|7976870	chr9	7976168	7976870	Enhancer	15439	chr9:7960413-7961080|-|AL135923.2
chr9|7298119|7298493	chr9	7298119	7298493	Enhancer	120729	chr9:7177577-7203458|+|AL161443.1
chr8|144146828|144147667	chr8	144146828	144147667	Promoter	788	chr8:144148036-144261940|+|MROH1
chr8|143231542|143231845	chr8	143231542	143231845	Enhancer	15127	chr8:143246821-143262705|+|ZFP41
chr8|141630439|141631963	chr8	141630439	141631963	Enhancer	116563	chr8:141514638-141518737|+|AC138647.1
chr8|141001947|141002587	chr8	141001947	141002587	Promoter	954	chr8:140657900-141001313|-|PTK2
chr8|127196807|127197313	chr8	127196807	127197313	Enhancer	30481	chr8:127072694-127227541|-|CASC19
chr8|125527522|125527962	chr8	125527522	125527962	Enhancer	60803	chr8:125466939-125541373|+|AC091114.1
chr8|125091441|125092163	chr8	125091441	125092163	Promoter	0	chr8:125091844-125367120|+|NSMCE2,chr8:125024260-125091792|-|WASHC5
chr8|124372247|124372967	chr8	124372247	124372967	Promoter	0	chr8:124306189-124372692|-|TMEM65
chr8|123274724|123275552	chr8	123274724	123275552	Promoter	0	chr8:123248451-123275541|-|ZHX1
chr8|123156957|123157940	chr8	123156957	123157940	Enhancer	21598	chr8:123179047-123210079|+|FAM83A
chr8|102662379|102663316	chr8	102662379	102663316	Enhancer	6383	chr8:102656464-102687118|+|AP002851.1
chr8|102287288|102287681	chr8	102287288	102287681	Enhancer	31092	chr8:102256392-102257821|+|AP002907.1
chr8|94272464|94272712	chr8	94272464	94272712	Enhancer	10238	chr8:94249253-94262350|-|GEM
chr8|89984049|89984790	chr8	89984049	89984790	Promoter	0	chr8:89933336-89984716|-|NBN
chr8|80893665|80893916	chr8	80893665	80893916	Enhancer	19009	chr8:80628451-80874781|-|ZNF704
chr8|76999909|77000748	chr8	76999909	77000748	Promoter	618	chr8:76980258-77000947|-|PEX2
chr8|76677703|76678020	chr8	76677703	76678020	Enhancer	3357	chr8:76681219-76867285|+|ZFHX4
chr8|74295729|74296058	chr8	74295729	74296058	Enhancer	25646	chr8:74234700-74321540|-|JPH1
chr8|71838437|71838720	chr8	71838437	71838720	Enhancer	4544	chr8:71843123-72118393|+|MSC-AS1
chr8|70374511|70374889	chr8	70374511	70374889	Enhancer	17353	chr8:70357347-70357448|+|RNY3P14
chr8|69643901|69644396	chr8	69643901	69644396	Enhancer	56075	chr8:69700224-69700495|+|RN7SKP29
chr8|65611648|65612462	chr8	65611648	65612462	Enhancer	19583	chr8:65591850-65592472|-|AC100814.1
chr8|60653719|60654089	chr8	60653719	60654089	Promoter	343	chr8:60629662-60653561|-|AC068389.1
chr8|57000321|57000884	chr8	57000321	57000884	Enhancer	6735	chr8:56957931-56993867|-|IMPAD1
chr8|53657851|53658127	chr8	53657851	53658127	Enhancer	54708	chr8:53712697-53712896|+|AC103778.1
chr8|48318876|48319249	chr8	48318876	48319249	Enhancer	2393	chr8:48316669-48316770|+|RNA5SP531
chr8|43057511|43058111	chr8	43057511	43058111	Promoter	1488	chr8:43056323-43085785|+|FNTA
chr8|42293199|42293646	chr8	42293199	42293646	Enhancer	22120	chr8:42271302-42332653|+|IKBKB
chr8|42217035|42217547	chr8	42217035	42217547	Enhancer	9567	chr8:42175233-42207724|-|PLAT
chr8|38090450|38090701	chr8	38090450	38090701	Enhancer	8895	chr8:38099471-38099931|+|AP006545.2
chr8|30724211|30724476	chr8	30724211	30724476	Enhancer	3502	chr8:30678066-30727846|-|GSR
chr8|30133967|30134463	chr8	30133967	30134463	Enhancer	10471	chr8:30131824-30144686|-|MBOAT4
chr8|29499167|29499978	chr8	29499167	29499978	Enhancer	27739	chr8:29527312-29530323|+|AC084026.2
chr8|29262814|29263089	chr8	29262814	29263089	Promoter	145	chr8:29067278-29263097|-|KIF13B
chr8|26575746|26577334	chr8	26575746	26577334	Enhancer	28871	chr8:26547669-26548463|+|AC015743.1
chr8|23682431|23683174	chr8	23682431	23683174	Promoter	0	chr8:23678697-23682938|-|NKX3-1
chr8|23103567|23103819	chr8	23103567	23103819	Promoter	1103	chr8:23102590-23117437|+|TNFRSF10C
chr8|23068616|23069438	chr8	23068616	23069438	Promoter	0	chr8:23020133-23069031|-|TNFRSF10B
chr8|22704673|22705675	chr8	22704673	22705675	Enhancer	11694	chr8:22687659-22693480|-|EGR3
chr8|22009765|22010372	chr8	22009765	22010372	Enhancer	14056	chr8:22024125-22036897|+|NPM2
chr8|17697319|17697761	chr8	17697319	17697761	Enhancer	6448	chr8:17703988-17706187|+|AC124069.1
chr7|158824066|158824348	chr7	158824066	158824348	Enhancer	5831	chr7:158730995-158830038|-|ESYT2
chr7|157568776|157569255	chr7	157568776	157569255	Enhancer	5406	chr7:157574336-157574422|-|MIR153-2
chr7|157477862|157478347	chr7	157477862	157478347	Enhancer	11873	chr7:157466231-157499716|+|AC006372.3
chr7|154927729|154928864	chr7	154927729	154928864	Promoter	0	chr7:154928485-154952188|+|PAXIP1-AS2
chr7|151875473|151875724	chr7	151875473	151875724	Promoter	1443	chr7:151877042-151879223|+|PRKAG2-AS1
chr7|151349743|151350605	chr7	151349743	151350605	Enhancer	8475	chr7:151341699-151378449|+|NUB1
chr7|151243304|151243930	chr7	151243304	151243930	Enhancer	3218	chr7:151240399-151240972|+|AC021097.1
chr7|150421063|150421468	chr7	150421063	150421468	Enhancer	12388	chr7:150433654-150448140|+|LINC00996
chr7|141263595|141263907	chr7	141263595	141263907	Enhancer	88226	chr7:141351977-141352768|+|NDUFB10P2
chr7|141071200|141071539	chr7	141071200	141071539	Enhancer	2694	chr7:141074064-141480380|+|TMEM178B
chr7|140656546|140656987	chr7	140656546	140656987	Enhancer	10937	chr7:140645829-140646126|+|RN7SL771P
chr7|140477280|140477658	chr7	140477280	140477658	Enhancer	2036	chr7:140453033-140479505|-|MKRN1
chr7|140403796|140404267	chr7	140403796	140404267	Promoter	0	chr7:140404043-140426250|+|RAB19
chr7|140390890|140391134	chr7	140390890	140391134	Enhancer	4105	chr7:140386781-140386907|-|RNA5SP248
chr7|140214393|140214697	chr7	140214393	140214697	Enhancer	4874	chr7:140209563-140209671|-|RNU6-797P
chr7|139111688|139112731	chr7	139111688	139112731	Enhancer	2489	chr7:139043515-139109720|-|ZC3HAV1
chr7|137903495|137903968	chr7	137903495	137903968	Enhancer	49616	chr7:137953348-137957966|+|AC022173.1
chr7|135980620|135980947	chr7	135980620	135980947	Enhancer	3424	chr7:135926760-135977359|-|MTPN
chr7|130926378|130926987	chr7	130926378	130926987	Enhancer	5523	chr7:130930209-130932206|-|AC016831.5
chr7|129224436|129224885	chr7	129224436	129224885	Promoter	362	chr7:129225023-129430211|+|AHCYL2
chr7|112789863|112790507	chr7	112789863	112790507	Promoter	407	chr7:112762382-112790592|-|TMEM168
chr7|107891011|107891519	chr7	107891011	107891519	Promoter	0	chr7:107891172-107921198|+|DLD
chr7|107743166|107744542	chr7	107743166	107744542	Promoter	0	chr7:107744142-107761667|+|CBLL1,chr7:107742817-107744128|-|AC002467.1
chr7|106071428|106071776	chr7	106071428	106071776	Enhancer	35804	chr7:106035798-106036431|+|AC004836.1
chr7|103811962|103812308	chr7	103811962	103812308	Enhancer	177523	chr7:103471784-103989658|-|RELN
chr7|101122017|101122563	chr7	101122017	101122563	Enhancer	4799	chr7:101127089-101139266|+|SERPINE1
chr7|100479129|100479457	chr7	100479129	100479457	Promoter	0	chr7:100466519-100479232|-|TSC22D4
chr7|100344597|100345277	chr7	100344597	100345277	Enhancer	3029	chr7:100320992-100341908|-|PMS2P1
chr7|100208923|100209472	chr7	100208923	100209472	Enhancer	10038	chr7:100219236-100221490|+|PVRIG
chr7|100168382|100168918	chr7	100168382	100168918	Promoter	0	chr7:100159244-100168617|-|GAL3ST4
chr7|92685196|92685528	chr7	92685196	92685528	Enhancer	16452	chr7:92701708-92701814|-|RNU6-10P
chr7|87219151|87219952	chr7	87219151	87219952	Promoter	1035	chr7:87196160-87220587|-|TMEM243
chr7|50347590|50348028	chr7	50347590	50348028	Enhancer	43140	chr7:50304669-50405101|+|IKZF1
chr7|50069149|50070109	chr7	50069149	50070109	Enhancer	23617	chr7:49937441-50093246|-|ZPBP
chr7|44885483|44886071	chr7	44885483	44886071	Promoter	296	chr7:44876293-44885481|-|PURB
chr7|44847211|44847999	chr7	44847211	44847999	Promoter	478	chr7:44826791-44848083|-|H2AFV
chr7|43834425|43835185	chr7	43834425	43835185	Enhancer	34712	chr7:43866558-43869517|-|MRPS24
chr7|35800089|35800734	chr7	35800089	35800734	Promoter	0	chr7:35751856-35800606|-|SEPT7-AS1
chr7|30285767|30286241	chr7	30285767	30286241	Promoter	1407	chr7:30284597-30367689|+|ZNRF2
chr7|30028150|30029492	chr7	30028150	30029492	Promoter	0	chr7:30028361-30130483|+|PLEKHA8
chr7|26665016|26665338	chr7	26665016	26665338	Enhancer	27306	chr7:26637871-26647270|+|C7orf71
chr7|25856742|25857224	chr7	25856742	25857224	Enhancer	92420	chr7:25948657-25949403|-|AC010719.1
chr7|24963345|24963686	chr7	24963345	24963686	Enhancer	16662	chr7:24796540-24980178|-|OSBPL3
chr7|24907471|24907849	chr7	24907471	24907849	Promoter	1066	chr7:24906135-24906594|-|SNRPCP19
chr7|22822668|22822998	chr7	22822668	22822998	Promoter	0	chr7:22812632-22822852|-|TOMM7
chr7|12674970|12675303	chr7	12674970	12675303	Enhancer	10500	chr7:12685637-12686033|+|AC011891.2
chr7|5776753|5777267	chr7	5776753	5777267	Enhancer	4729	chr7:5620047-5781739|-|RNF216
chr7|5699972|5700353	chr7	5699972	5700353	Enhancer	11747	chr7:5711840-5711910|-|MIR6874
chr7|4683938|4684250	chr7	4683938	4684250	Promoter	1799	chr7:4682295-4771442|+|FOXK1
chr7|2037894|2038226	chr7	2037894	2038226	Enhancer	192760	chr7:1845300-1849931|+|AC104129.1
chr7|904778|907385	chr7	904778	907385	Enhancer	19534	chr7:879790-886547|-|AC073957.3
chr6|170552894|170553481	chr6	170552894	170553481	Promoter	0	chr6:170535120-170553307|-|PSMB1
chr6|170271761|170272260	chr6	170271761	170272260	Promoter	463	chr6:170272474-170279887|+|LINC01624
chr6|169990300|169990605	chr6	169990300	169990605	Enhancer	170161	chr6:170160614-170163142|+|AL596442.1
chr6|167152981|167153181	chr6	167152981	167153181	Enhancer	5248	chr6:167156271-167158329|-|GPR31
chr6|167112550|167113015	chr6	167112550	167113015	Promoter	975	chr6:167111807-167139696|+|CCR6
chr6|166951012|166951615	chr6	166951012	166951615	Enhancer	4810	chr6:166858094-166956124|-|AL159163.1
chr6|152625242|152625487	chr6	152625242	152625487	Enhancer	12034	chr6:152121684-152637399|-|SYNE1
chr6|144305957|144306341	chr6	144305957	144306341	Enhancer	14320	chr6:144291829-144853034|+|UTRN
chr6|143566918|143567333	chr6	143566918	143567333	Enhancer	5094	chr6:143554325-143562031|-|PHACTR2-AS1
chr6|133952908|133953251	chr6	133952908	133953251	Promoter	909	chr6:133952170-133990432|+|TBPL1
chr6|132763310|132763650	chr6	132763310	132763650	Promoter	0	chr6:132743870-132763447|-|VNN2
chr6|130513784|130514120	chr6	130513784	130514120	Enhancer	148218	chr6:130365734-130443063|+|TMEM200A
chr6|129280741|129280996	chr6	129280741	129280996	Enhancer	121748	chr6:129157523-129159120|-|BMPR1AP1
chr6|125919025|125919415	chr6	125919025	125919415	Enhancer	37550	chr6:125956770-125980244|+|HINT3
chr6|121334409|121334990	chr6	121334409	121334990	Promoter	0	chr6:121079494-121334480|-|TBC1D32
chr6|119350253|119350664	chr6	119350253	119350664	Promoter	697	chr6:119177205-119349761|-|MAN1A1
chr6|116682436|116682665	chr6	116682436	116682665	Promoter	1363	chr6:116681187-116741866|+|KPNA5
chr6|116680875|116681722	chr6	116680875	116681722	Promoter	0	chr6:116681187-116741866|+|KPNA5
chr6|107822214|107822432	chr6	107822214	107822432	Promoter	1994	chr6:107702154-107824317|-|SCML4
chr6|106519466|106519913	chr6	106519466	106519913	Enhancer	62441	chr6:106451496-106457248|-|AL109920.1
chr6|106512149|106512978	chr6	106512149	106512978	Enhancer	55315	chr6:106451496-106457248|-|AL109920.1
chr6|106163435|106164016	chr6	106163435	106164016	Enhancer	63585	chr6:106100140-106100593|+|AL022067.1
chr6|105991862|105993006	chr6	105991862	105993006	Promoter	1029	chr6:105993463-106109939|+|PRDM1
chr6|105810394|105810922	chr6	105810394	105810922	Enhancer	82383	chr6:105679378-105893041|-|AL591518.1
chr6|105601602|105601886	chr6	105601602	105601886	Enhancer	30452	chr6:105612667-105632196|-|Z97206.2
chr6|105402219|105403229	chr6	105402219	105403229	Promoter	0	chr6:105403207-105481302|+|AL096794.1
chr6|104859279|104859911	chr6	104859279	104859911	Promoter	324	chr6:104728094-104859919|-|HACE1
chr6|97669295|97669589	chr6	97669295	97669589	Enhancer	47755	chr6:97710953-97717197|-|AL080316.1
chr6|90458298|90459097	chr6	90458298	90459097	Enhancer	128374	chr6:90513573-90587072|-|MAP3K7
chr6|90218850|90219012	chr6	90218850	90219012	Enhancer	77977	chr6:89926528-90296908|-|BACH2
chr6|90080701|90081218	chr6	90080701	90081218	Enhancer	36145	chr6:90116700-90117105|-|AL117342.1
chr6|89079621|89080152	chr6	89079621	89080152	Promoter	780	chr6:89080164-89080667|-|AL353135.1
chr6|75284508|75285187	chr6	75284508	75285187	Promoter	0	chr6:75285014-75297003|+|AL080250.1,chr6:75252924-75284948|-|TMEM30A
chr6|52284700|52285150	chr6	52284700	52285150	Promoter	0	chr6:52264009-52284881|-|MCM3
chr6|42563676|42564945	chr6	42563676	42564945	Promoter	0	chr6:42564062-42693504|+|UBR2
chr6|36779258|36779620	chr6	36779258	36779620	Enhancer	10954	chr6:36768485-36774651|+|Z85996.2
chr6|35731455|35732477	chr6	35731455	35732477	Enhancer	3383	chr6:35573585-35728583|-|FKBP5
chr6|35048686|35049268	chr6	35048686	35049268	Enhancer	22072	chr6:35070871-35071049|-|AL138721.1
chr6|34224046|34224627	chr6	34224046	34224627	Enhancer	4897	chr6:34219439-34220066|+|CYCSP55
chr6|33787982|33788513	chr6	33787982	33788513	Promoter	882	chr6:33771213-33789130|-|LEMD2
chr6|28355832|28356358	chr6	28355832	28356358	Promoter	0	chr6:28324737-28356271|-|ZSCAN31
chr6|28335304|28336237	chr6	28335304	28336237	Enhancer	14176	chr6:28349947-28369172|+|ZKSCAN3
chr6|28251718|28252422	chr6	28251718	28252422	Promoter	0	chr6:28241697-28252269|-|ZKSCAN4
chr6|27809884|27810570	chr6	27809884	27810570	Promoter	0	chr6:27810064-27811300|+|HIST1H3H
chr6|27146574|27147342	chr6	27146574	27147342	Promoter	0	chr6:27147129-27147515|+|HIST1H2AH,chr6:27146418-27146798|-|HIST1H2BK
chr6|26568668|26569029	chr6	26568668	26569029	Promoter	475	chr6:26569324-26574698|+|AL121936.1
chr6|26365219|26365739	chr6	26365219	26365739	Promoter	320	chr6:26365159-26378320|+|BTN3A2
chr6|26033076|26033611	chr6	26033076	26033611	Promoter	0	chr6:26033176-26033568|-|HIST1H2AB
chr6|24721126|24721811	chr6	24721126	24721811	Promoter	1470	chr6:24704861-24719998|-|C6orf62
chr6|21402444|21402638	chr6	21402444	21402638	Enhancer	47245	chr6:21354411-21355296|-|AL031767.1
chr6|20211909|20213100	chr6	20211909	20213100	Promoter	0	chr6:20212087-20317739|+|AL158198.1,chr6:20102145-20212399|-|MBOAT1
chr6|15403908|15404369	chr6	15403908	15404369	Enhancer	79666	chr6:15324367-15324472|-|RNU6-645P
chr6|15248893|15249349	chr6	15248893	15249349	Promoter	487	chr6:15247815-15248634|-|JARID2-AS1
chr6|14910529|14911261	chr6	14910529	14911261	Enhancer	179108	chr6:14661829-15090003|-|AL138720.1
chr6|14661251|14661634	chr6	14661251	14661634	Enhancer	14907	chr6:14646535-14646638|+|RNU6-793P
chr6|12113324|12113592	chr6	12113324	12113592	Enhancer	101146	chr6:12012312-12164999|+|HIVEP1
chr6|12011300|12011545	chr6	12011300	12011545	Promoter	889	chr6:12012312-12164999|+|HIVEP1
chr6|5507390|5507906	chr6	5507390	5507906	Enhancer	49615	chr6:5451683-5458033|-|AL021328.1
chr6|3258716|3259642	chr6	3258716	3259642	Enhancer	27372	chr6:3231807-3303373|+|PSMG4
chr6|501788|502369	chr6	501788	502369	Enhancer	22092	chr6:524171-525581|+|AL031770.1
chr6|467725|468032	chr6	467725	468032	Enhancer	56292	chr6:524171-525581|+|AL031770.1
chr6|235822|236475	chr6	235822	236475	Enhancer	30629	chr6:181466-205519|-|AL035696.3
chr5|181191249|181191835	chr5	181191249	181191835	Promoter	310	chr5:181191046-181191852|-|LINC01962
chr5|177363182|177363363	chr5	177363182	177363363	Enhancer	5348	chr5:177357924-177372596|+|RGS14
chr5|176658834|176659302	chr5	176658834	176659302	Enhancer	11681	chr5:176647387-176659054|+|TSPAN17
chr5|172807349|172807693	chr5	172807349	172807693	Enhancer	9100	chr5:172816621-172819958|+|AC110011.1
chr5|172777458|172777827	chr5	172777458	172777827	Promoter	1177	chr5:172776465-172782334|+|AC022217.3
chr5|172697504|172697833	chr5	172697504	172697833	Promoter	0	chr5:172690454-172697720|-|AC027309.1
chr5|172187856|172188891	chr5	172187856	172188891	Promoter	0	chr5:172042079-172188224|-|STK10
chr5|170293337|170293612	chr5	170293337	170293612	Enhancer	4343	chr5:170246233-170297818|-|LCP2
chr5|168486189|168487174	chr5	168486189	168487174	Promoter	0	chr5:168486471-168519301|+|RARS
chr5|164002895|164003061	chr5	164002895	164003061	Enhancer	115151	chr5:163887506-163887827|-|LSM1P2
chr5|160506477|160507157	chr5	160506477	160507157	Enhancer	21465	chr5:160485352-160485450|+|MIR146A
chr5|159097837|159098145	chr5	159097837	159098145	Promoter	1925	chr5:158695916-159099916|-|EBF1
chr5|157271901|157272354	chr5	157271901	157272354	Enhancer	5502	chr5:157260122-157266625|-|AC009185.1
chr5|154445598|154446166	chr5	154445598	154446166	Promoter	0	chr5:154329437-154445822|-|SAP30L-AS1,chr5:154445997-154461053|+|SAP30L
chr5|151151250|151151569	chr5	151151250	151151569	Enhancer	6369	chr5:151100706-151157779|-|ANXA6
chr5|151098292|151098628	chr5	151098292	151098628	Enhancer	10800	chr5:151029945-151087660|-|TNIP1
chr5|150412405|150413029	chr5	150412405	150413029	Promoter	0	chr5:150400041-150412929|-|CD74
chr5|146312991|146313345	chr5	146312991	146313345	Enhancer	25671	chr5:146338839-146341728|+|POU4F3
chr5|143434954|143435648	chr5	143434954	143435648	Promoter	0	chr5:143277931-143435512|-|NR3C1
chr5|143023708|143024035	chr5	143023708	143024035	Enhancer	76766	chr5:142946569-142947105|-|AC008533.1
chr5|133930254|133930574	chr5	133930254	133930574	Enhancer	16737	chr5:133913677-133917269|+|WSPAR
chr5|132410812|132411404	chr5	132410812	132411404	Promoter	0	chr5:132410832-132646079|+|AC116366.3,chr5:132410920-132488702|+|C5orf56
chr5|132099147|132099524	chr5	132099147	132099524	Enhancer	25546	chr5:132073789-132076170|+|CSF2
chr5|131289194|131289570	chr5	131289194	131289570	Enhancer	25373	chr5:131264009-131394690|+|CDC42SE2
chr5|120457973|120458494	chr5	120457973	120458494	Enhancer	6066	chr5:120464300-120687332|+|PRR16
chr5|107387996|107388309	chr5	107387996	107388309	Enhancer	192996	chr5:107195156-107195332|+|PSMC1P5
chr5|100905333|100905670	chr5	100905333	100905670	Enhancer	2219	chr5:100806933-100903282|-|ST8SIA4
chr5|97182941|97183406	chr5	97182941	97183406	Promoter	0	chr5:97160867-97183247|-|RIOK2
chr5|96807303|96808452	chr5	96807303	96808452	Promoter	0	chr5:96760810-96808100|-|ERAP1
chr5|94111256|94111737	chr5	94111256	94111737	Promoter	0	chr5:93617725-94111676|-|FAM172A
chr5|91379891|91380261	chr5	91379891	91380261	Promoter	273	chr5:91380349-91420715|+|ARRDC3-AS1
chr5|91280323|91280823	chr5	91280323	91280823	Promoter	569	chr5:91280097-91281142|-|AC123595.1
chr5|76256032|76256551	chr5	76256032	76256551	Enhancer	13887	chr5:76242024-76242404|-|HMGN2P4
chr5|75511425|75512204	chr5	75511425	75512204	Promoter	0	chr5:75356352-75512138|-|COL4A3BP,chr5:75511756-75601144|+|POLK
chr5|71782375|71782678	chr5	71782375	71782678	Enhancer	26225	chr5:71754378-71756301|-|AC143336.1
chr5|65482877|65483217	chr5	65482877	65483217	Promoter	1127	chr5:65148738-65481920|-|ADAMTS6
chr5|55897209|55897591	chr5	55897209	55897591	Enhancer	38743	chr5:55936143-55941727|+|AC008914.1
chr5|55062124|55062327	chr5	55062124	55062327	Promoter	953	chr5:55063179-55066230|+|AC034238.2
chr5|54610244|54610871	chr5	54610244	54610871	Enhancer	32999	chr5:54643557-54645987|+|AC016583.1
chr5|43514772|43515311	chr5	43514772	43515311	Promoter	0	chr5:43486709-43515148|-|C5orf34,chr5:43515274-43525310|+|AC114956.1
chr5|43017721|43018491	chr5	43017721	43018491	Promoter	0	chr5:43018429-43024247|+|AC025171.3
chr5|43007465|43008907	chr5	43007465	43008907	Promoter	0	chr5:43006733-43007543|-|AC008875.1
chr5|40834255|40834645	chr5	40834255	40834645	Promoter	772	chr5:40825262-40835222|-|RPL37
chr5|38806816|38807122	chr5	38806816	38807122	Enhancer	23389	chr5:38783580-38792754|+|AC091435.2
chr5|18745737|18746302	chr5	18745737	18746302	Promoter	0	chr5:18704433-18746173|-|LINC02100
chr5|18698285|18698842	chr5	18698285	18698842	Enhancer	47609	chr5:18704433-18746173|-|LINC02100
chr4|186191111|186191697	chr4	186191111	186191697	Promoter	0	chr4:186191567-186213463|+|CYP4V2,chr4:186189032-186191490|-|AC110771.1
chr4|185203827|185204277	chr4	185203827	185204277	Promoter	0	chr4:185204237-185363971|+|SNX25,chr4:185159665-185204028|-|CFAP97
chr4|184761872|184762480	chr4	184761872	184762480	Enhancer	28080	chr4:184694085-184734096|-|CENPU
chr4|174283128|174283508	chr4	174283128	174283508	Promoter	586	chr4:174283904-174333380|+|CEP44
chr4|153115798|153116236	chr4	153115798	153116236	Enhancer	37101	chr4:153153118-153339317|+|TRIM2
chr4|150885185|150885550	chr4	150885185	150885550	Enhancer	85414	chr4:150970671-150970782|-|RNA5SP168
chr4|148445381|148445796	chr4	148445381	148445796	Promoter	890	chr4:148078762-148444698|-|NR3C2
chr4|141636412|141636796	chr4	141636412	141636796	Promoter	0	chr4:141636583-141733987|+|IL15
chr4|139556234|139556582	chr4	139556234	139556582	Promoter	391	chr4:139556799-139557643|+|AC112236.2
chr4|128060667|128061305	chr4	128060667	128061305	Promoter	0	chr4:128061286-128211988|+|LARP1B
chr4|123443422|123443851	chr4	123443422	123443851	Enhancer	46631	chr4:123490268-123522106|+|AC093821.1
chr4|122458580|122458824	chr4	122458580	122458824	Promoter	1977	chr4:122451470-122456725|-|IL2
chr4|109560022|109561444	chr4	109560022	109561444	Promoter	0	chr4:109560246-109688719|+|MCUB
chr4|87422397|87423019	chr4	87422397	87423019	Promoter	0	chr4:87422573-87459455|+|NUDT9
chr4|83484464|83485064	chr4	83484464	83485064	Promoter	791	chr4:83459517-83485555|-|ABRAXAS1
chr4|73258862|73259467	chr4	73258862	73259467	Promoter	0	chr4:73259209-73317953|+|AC053527.1
chr4|55546476|55547541	chr4	55546476	55547541	Promoter	0	chr4:55547112-55547889|+|AC024243.1,chr4:55427903-55546909|-|CLOCK
chr4|48906699|48907113	chr4	48906699	48907113	Promoter	0	chr4:48885019-48906828|-|OCIAD2
chr4|48779524|48780700	chr4	48779524	48780700	Promoter	0	chr4:48497361-48780299|-|FRYL
chr4|40897677|40897919	chr4	40897677	40897919	Enhancer	85019	chr4:40812779-40826151|+|AC131953.1
chr4|38523885|38524459	chr4	38523885	38524459	Promoter	992	chr4:38420662-38523180|-|LINC01258
chr4|38132208|38132612	chr4	38132208	38132612	Enhancer	125305	chr4:38006784-38007105|-|MRPS33P2
chr4|24584401|24585035	chr4	24584401	24585035	Promoter	0	chr4:24527475-24584554|-|DHX15
chr4|17549130|17549436	chr4	17549130	17549436	Enhancer	3469	chr4:17552117-17552752|-|NACAP5
chr4|8537254|8537586	chr4	8537254	8537586	Enhancer	30592	chr4:8506828-8512610|+|AC105345.1
chr4|7854999|7855482	chr4	7854999	7855482	Enhancer	29142	chr4:7826098-119569825|+|RF00614
chr4|3047463|3048188	chr4	3047463	3048188	Enhancer	3724	chr4:3044101-3044207|+|RNU6-204P
chr4|3038000|3038503	chr4	3038000	3038503	Enhancer	5849	chr4:3044101-3044207|+|RNU6-204P
chr4|1267772|1268117	chr4	1267772	1268117	Enhancer	18644	chr4:1249300-1288291|+|CTBP1-DT
chr3|197848179|197848494	chr3	197848179	197848494	Enhancer	2617	chr3:197850400-197850954|-|AC144530.1
chr3|196624474|196624752	chr3	196624474	196624752	Enhancer	7974	chr3:196631498-196632587|-|LINC01063
chr3|194769258|194769667	chr3	194769258	194769667	Promoter	750	chr3:194765238-194768712|-|LINC01972
chr3|188339645|188340019	chr3	188339645	188340019	Enhancer	161289	chr3:188178543-188180812|+|AC022498.2
chr3|187935844|187936160	chr3	187935844	187936160	Enhancer	10219	chr3:187932764-187946221|-|AC068295.1
chr3|187105055|187105370	chr3	187105055	187105370	Enhancer	75695	chr3:187120948-187180908|-|RPL39L
chr3|183285822|183286096	chr3	183285822	183286096	Enhancer	27543	chr3:183258300-183258416|-|RNA5SP151
chr3|179071487|179072204	chr3	179071487	179072204	Promoter	369	chr3:178960121-179072215|-|ZMAT3
chr3|177345613|177345918	chr3	177345613	177345918	Enhancer	3400	chr3:177337628-177349166|-|AC117465.1
chr3|172591935|172592704	chr3	172591935	172592704	Enhancer	3287	chr3:172560901-172595607|-|LINC02068
chr3|161310873|161311083	chr3	161310873	161311083	Enhancer	15241	chr3:161324913-161326219|-|EEF1GP4
chr3|158801629|158802312	chr3	158801629	158802312	Promoter	0	chr3:158801926-158829719|+|MFSD1,chr3:158801257-158801935|-|AC080013.5
chr3|157174578|157175566	chr3	157174578	157175566	Promoter	0	chr3:157175269-157381265|+|AC092944.1
chr3|155854180|155854793	chr3	155854180	155854793	Promoter	0	chr3:155763043-155854442|-|AC104472.3,chr3:155821024-155854446|-|SLC33A1
chr3|142508545|142509038	chr3	142508545	142509038	Enhancer	36454	chr3:142465315-142472337|-|AC109992.2
chr3|134294305|134294609	chr3	134294305	134294609	Enhancer	19119	chr3:134313576-134321171|+|LINC02004
chr3|129593920|129594258	chr3	129593920	129594258	Enhancer	2740	chr3:129591349-129591635|+|RN7SL752P
chr3|129439881|129440462	chr3	129439881	129440462	Promoter	0	chr3:129430944-129440179|-|MBD4,chr3:129440036-129520507|+|IFT122
chr3|129160984|129161579	chr3	129160984	129161579	Promoter	0	chr3:129087575-129161036|-|ISY1-RAB43,chr3:129127415-129161293|-|ISY1
chr3|128075403|128076199	chr3	128075403	128076199	Promoter	0	chr3:128075810-128079056|+|RUVBL1-AS1
chr3|125154958|125155315	chr3	125154958	125155315	Enhancer	3584	chr3:125151465-125151552|-|MIR5092
chr3|125141493|125142168	chr3	125141493	125142168	Enhancer	9721	chr3:125151465-125151552|-|MIR5092
chr3|125054501|125055098	chr3	125054501	125055098	Promoter	1197	chr3:124965710-125055997|-|HEG1
chr3|122030685|122031156	chr3	122030685	122031156	Enhancer	8673	chr3:121987323-122022247|-|ILDR1
chr3|121432192|121432511	chr3	121432192	121432511	Enhancer	61758	chr3:121494110-121494908|+|RPL7AP11
chr3|119937219|119937554	chr3	119937219	119937554	Enhancer	91353	chr3:120028740-120029868|+|AC092910.1
chr3|119628437|119628972	chr3	119628437	119628972	Enhancer	7445	chr3:119635526-119636150|-|RPL10P7
chr3|119595797|119596509	chr3	119595797	119596509	Promoter	1722	chr3:119597875-119629811|+|PLA1A
chr3|119293713|119294262	chr3	119293713	119294262	Promoter	385	chr3:119294373-119420714|+|ARHGAP31
chr3|119219047|119219406	chr3	119219047	119219406	Enhancer	7259	chr3:119226486-119290666|+|B4GALT4-AS1
chr3|118851860|118852254	chr3	118851860	118852254	Enhancer	91016	chr3:118943073-118948241|+|IGSF11-AS1
chr3|115147637|115148283	chr3	115147637	115148283	Promoter	689	chr3:114314501-115147271|-|ZBTB20
chr3|114225967|114226457	chr3	114225967	114226457	Enhancer	6809	chr3:114231398-114233021|-|AC093010.1
chr3|108818399|108818872	chr3	108818399	108818872	Enhancer	4062	chr3:108822698-108855005|+|TRAT1
chr3|101686232|101686917	chr3	101686232	101686917	Promoter	0	chr3:101681091-101686718|-|RPL24
chr3|101676352|101677409	chr3	101676352	101677409	Promoter	0	chr3:101676475-101679217|+|ZBTB11-AS1
chr3|94062671|94063244	chr3	94062671	94063244	Promoter	0	chr3:94063061-94131832|+|NSUN3,chr3:94057922-94063223|-|DHFR2
chr3|88058380|88058907	chr3	88058380	88058907	Promoter	611	chr3:88059255-88144664|+|ZNF654
chr3|72848588|72848996	chr3	72848588	72848996	Promoter	347	chr3:72749277-72848445|-|SHQ1
chr3|71584240|71584986	chr3	71584240	71584986	Promoter	0	chr3:71584943-71587409|+|AC097634.1
chr3|71486822|71487171	chr3	71486822	71487171	Enhancer	55092	chr3:71541970-71542089|-|MIR1284
chr3|66971921|66972248	chr3	66971921	66972248	Enhancer	26222	chr3:66998307-67011210|+|KBTBD8
chr3|66501001|66501590	chr3	66501001	66501590	Promoter	0	chr3:66378797-66501011|-|LRIG1
chr3|58899646|58900071	chr3	58899646	58900071	Enhancer	75387	chr3:58824471-59019093|+|C3orf67-AS1
chr3|52874473|52874828	chr3	52874473	52874828	Enhancer	22897	chr3:52836756-52897548|-|STIMATE
chr3|51942885|51943212	chr3	51942885	51943212	Promoter	703	chr3:51942345-51948867|+|PARP3
chr3|50611493|50612389	chr3	50611493	50612389	Promoter	0	chr3:50606496-50611831|-|CISH,chr3:50611908-50649291|+|MAPKAPK3
chr3|50601070|50602829	chr3	50601070	50602829	Promoter	0	chr3:50599879-50601148|-|AC096920.1
chr3|50588009|50588818	chr3	50588009	50588818	Enhancer	12734	chr3:50599879-50601148|-|AC096920.1
chr3|50572817|50574417	chr3	50572817	50574417	Enhancer	2626	chr3:50558025-50570991|-|C3orf18
chr3|50554630|50554879	chr3	50554630	50554879	Enhancer	14397	chr3:50569152-50596168|+|HEMK1
chr3|49813478|49814292	chr3	49813478	49814292	Promoter	0	chr3:49805209-49813953|-|UBA7
chr3|47380543|47381619	chr3	47380543	47381619	Promoter	0	chr3:47381021-47413435|+|PTPN23,chr3:47379089-47380999|-|AC099778.1
chr3|47165065|47165352	chr3	47165065	47165352	Promoter	711	chr3:47164497-47246601|+|KIF9-AS1
chr3|45110307|45110606	chr3	45110307	45110606	Enhancer	35965	chr3:45082277-45146422|-|CDCP1
chr3|42080321|42080831	chr3	42080321	42080831	Enhancer	28882	chr3:42051181-42051694|-|AC093414.1
chr3|40327614|40327960	chr3	40327614	40327960	Enhancer	4508	chr3:40322715-40323279|-|PGAM1P3
chr3|38165268|38165805	chr3	38165268	38165805	Promoter	0	chr3:38165505-38255484|+|OXSR1
chr3|38138204|38138860	chr3	38138204	38138860	Promoter	0	chr3:38138478-38143022|+|MYD88
chr3|36907874|36908193	chr3	36907874	36908193	Enhancer	27304	chr3:36880184-36880729|-|AC011816.1
chr3|33063430|33063977	chr3	33063430	33063977	Enhancer	13500	chr3:33077204-33077491|+|SUMO2P10
chr3|33001981|33002282	chr3	33001981	33002282	Enhancer	31404	chr3:32970727-74491028|+|RF00591
chr3|32462164|32462643	chr3	32462164	32462643	Enhancer	40448	chr3:32481312-32502852|-|CMTM6
chr3|19147350|19147668	chr3	19147350	19147668	Promoter	1001	chr3:19148510-19535642|+|KCNH8
chr3|17151504|17152055	chr3	17151504	17152055	Enhancer	10764	chr3:17141015-17205165|+|AC090644.1
chr3|16300988|16301379	chr3	16300988	16301379	Enhancer	13255	chr3:16314439-16314987|+|AC090948.1
chr3|15099119|15099560	chr3	15099119	15099560	Promoter	0	chr3:15070073-15099163|-|RBSN
chr3|14303082|14303750	chr3	14303082	14303750	Promoter	429	chr3:14272373-14303845|-|AC093496.1
chr3|13413971|13414595	chr3	13413971	13414595	Enhancer	6039	chr3:13316235-13420322|-|NUP210
chr3|12886109|12886525	chr3	12886109	12886525	Promoter	1106	chr3:12877522-12885211|-|LINC02022
chr3|9890014|9890686	chr3	9890014	9890686	Promoter	0	chr3:9890572-9894349|+|JAGN1
chr3|3126634|3127586	chr3	3126634	3127586	Promoter	0	chr3:3126940-3149023|+|TRNT1
chr22|49829938|49830432	chr22	49829938	49830432	Enhancer	2673	chr22:49773283-49827512|-|BRD1
chr22|44685408|44685811	chr22	44685408	44685811	Enhancer	16623	chr22:44702233-44862706|+|PRR5-ARHGAP8
chr22|42937522|42937810	chr22	42937522	42937810	Enhancer	77483	chr22:42869768-43015149|-|PACSIN2
chr22|42551494|42552250	chr22	42551494	42552250	Promoter	1990	chr22:42553862-42574382|+|SERHL2
chr22|42532986|42533708	chr22	42532986	42533708	Enhancer	13551	chr22:42508344-42519796|-|RRP7A
chr22|41448248|41448732	chr22	41448248	41448732	Promoter	1689	chr22:41433494-41446801|-|TOB2
chr22|40177503|40178033	chr22	40177503	40178033	Enhancer	70702	chr22:40106325-40107066|-|RPL7P52
chr22|40044485|40045077	chr22	40044485	40045077	Promoter	0	chr22:40044817-40335808|+|TNRC6B,chr22:40043068-40044530|-|Z83847.1
chr22|39077066|39077566	chr22	39077066	39077566	Promoter	0	chr22:39077275-39087743|+|APOBEC3G
chr22|39040557|39041093	chr22	39040557	39041093	Promoter	0	chr22:39040857-39055972|+|APOBEC3F
chr22|38872242|38872572	chr22	38872242	38872572	Promoter	0	chr22:38861450-38872314|-|CBX6
chr22|37896259|37896576	chr22	37896259	37896576	Enhancer	5070	chr22:37891347-37891448|+|RNU6-900P
chr22|37238319|37238722	chr22	37238319	37238722	Enhancer	5927	chr22:37225270-37244448|-|RAC2
chr22|37162350|37162909	chr22	37162350	37162909	Enhancer	4127	chr22:37166757-37182850|+|Z82188.2
chr22|36361301|36361531	chr22	36361301	36361531	Enhancer	26651	chr22:36281277-36388067|-|MYH9
chr22|36252919|36253499	chr22	36252919	36253499	Promoter	0	chr22:36253010-36267530|+|APOL1
chr22|36239389|36239775	chr22	36239389	36239775	Promoter	372	chr22:36226209-36239954|-|APOL2
chr22|36160585|36161004	chr22	36160585	36161004	Enhancer	5382	chr22:36140330-36166177|-|APOL3
chr22|35299734|35300653	chr22	35299734	35300653	Promoter	652	chr22:35298838-35299541|-|AL008635.1
chr22|30266352|30268114	chr22	30266352	30268114	Promoter	0	chr22:30262829-30266851|-|OSM
chr22|30245623|30247285	chr22	30245623	30247285	Promoter	0	chr22:30240453-30246759|-|LIF,chr22:30246205-30246998|+|AC004264.1
chr22|24156341|24156720	chr22	24156341	24156720	Enhancer	24956	chr22:24181487-24189106|+|SUSD2
chr22|18091690|18092369	chr22	18091690	18092369	Enhancer	9582	chr22:18101612-18101888|+|AC016027.4
chr21|43938853|43939467	chr21	43938853	43939467	Enhancer	19259	chr21:43919795-43919901|-|RNU6-859P
chr21|43262486|43262793	chr21	43262486	43262793	Enhancer	69399	chr21:43322417-43332039|-|LINC00322
chr21|42513543|42513939	chr21	42513543	42513939	Enhancer	5107	chr21:42508634-42509658|+|AP001625.1
chr21|42002363|42002702	chr21	42002363	42002702	Enhancer	6661	chr21:42009194-42024924|+|ZNF295-AS1
chr21|41901112|41901451	chr21	41901112	41901451	Enhancer	21799	chr21:41798225-41879482|-|PRDM15
chr21|36113664|36114595	chr21	36113664	36114595	Enhancer	9248	chr21:36104881-36109690|+|AP000688.2
chr21|36065569|36065847	chr21	36065569	36065847	Promoter	837	chr21:36066545-36066652|+|RNU6-992P
chr21|34693019|34693713	chr21	34693019	34693713	Enhancer	23977	chr21:34669389-34718227|+|CLIC6
chr21|34649424|34649825	chr21	34649424	34649825	Enhancer	19764	chr21:34669389-34718227|+|CLIC6
chr21|33215540|33216016	chr21	33215540	33216016	Enhancer	14123	chr21:33229901-33265675|+|IFNAR2
chr21|25561789|25562399	chr21	25561789	25562399	Promoter	0	chr21:25561909-25575168|+|MIR155HG
chr21|14383303|14383684	chr21	14383303	14383684	Promoter	347	chr21:14371115-14383146|-|HSPA13
chr20|62121386|62122102	chr20	62121386	62122102	Promoter	717	chr20:62122461-62135374|+|LSM14B
chr20|57399691|57400075	chr20	57399691	57400075	Enhancer	6821	chr20:57384160-57393062|-|AL109955.1
chr20|51497615|51498222	chr20	51497615	51498222	Enhancer	44941	chr20:51452905-51452977|-|MIR3194
chr20|51481283|51481730	chr20	51481283	51481730	Enhancer	28529	chr20:51452905-51452977|-|MIR3194
chr20|50483427|50484128	chr20	50483427	50484128	Enhancer	4010	chr20:50479767-50479991|+|COX6CP2
chr20|50338910|50339330	chr20	50338910	50339330	Enhancer	17778	chr20:50310711-50321342|-|LINC01271
chr20|49277920|49278416	chr20	49277920	49278416	Promoter	0	chr20:49278178-49295738|+|ZFAS1
chr20|48783797|48784313	chr20	48783797	48784313	Enhancer	43944	chr20:48624252-48827999|-|PREX1
chr20|48719016|48719504	chr20	48719016	48719504	Enhancer	62187	chr20:48657073-48659119|+|AL035106.1
chr20|38873137|38873666	chr20	38873137	38873666	Promoter	631	chr20:38872770-38873074|+|RN7SL116P
chr20|38842591|38842838	chr20	38842591	38842838	Enhancer	30055	chr20:38872770-38873074|+|RN7SL116P
chr20|38057456|38057934	chr20	38057456	38057934	Enhancer	24149	chr20:38033546-38092366|+|RPRD1B
chr20|37043957|37044379	chr20	37043957	37044379	Enhancer	5086	chr20:37049254-37049707|+|RPS27AP3
chr20|34875960|34876848	chr20	34875960	34876848	Promoter	0	chr20:34876612-34927962|+|ACSS2
chr20|33992860|33993621	chr20	33992860	33993621	Promoter	405	chr20:33993646-34084884|+|RALY
chr20|33719932|33720850	chr20	33719932	33720850	Promoter	0	chr20:33702758-33720319|-|PXMP4
chr20|33685489|33685874	chr20	33685489	33685874	Promoter	703	chr20:33675477-33686385|-|E2F1
chr20|32357732|32358043	chr20	32357732	32358043	Promoter	442	chr20:32358330-32439319|+|ASXL1
chr20|31858122|31858732	chr20	31858122	31858732	Enhancer	12275	chr20:31870702-31944963|+|TTLL9
chr20|31674881|31675330	chr20	31674881	31675330	Enhancer	11110	chr20:31686216-31716825|+|AL117381.1
chr20|21099914|21100560	chr20	21099914	21100560	Enhancer	6121	chr20:21087604-21106358|-|LINC00237
chr20|10558689|10559139	chr20	10558689	10559139	Enhancer	55315	chr20:10612861-10614229|-|AL035456.1
chr20|10350772|10351116	chr20	10350772	10351116	Promoter	1316	chr20:10349157-10349628|-|RPL23AP6
chr20|5119696|5120500	chr20	5119696	5120500	Enhancer	6528	chr20:5114953-5126626|-|PCNA
chr20|5078385|5078931	chr20	5078385	5078931	Enhancer	10504	chr20:5066082-5068154|-|AL121890.4
chr20|4085201|4085620	chr20	4085201	4085620	Enhancer	10245	chr20:4070152-4075165|-|AL356414.1
chr20|2530428|2530785	chr20	2530428	2530785	Enhancer	6000	chr20:2536607-2641784|+|TMC2
chr20|408068|408751	chr20	408068	408751	Promoter	356	chr20:408053-430966|+|RBCK1
chr20|372589|372970	chr20	372589	372970	Enhancer	8241	chr20:381021-397559|+|TRIB3
chr2|241363389|241363920	chr2	241363389	241363920	Enhancer	7369	chr2:241356285-241494841|+|FARP2
chr2|241112689|241112921	chr2	241112689	241112921	Enhancer	5920	chr2:241118725-241118943|+|AC005237.2
chr2|239297140|239298151	chr2	239297140	239298151	Enhancer	7816	chr2:239305462-239305545|+|MIR4269
chr2|238060378|238061155	chr2	238060378	238061155	Promoter	0	chr2:238060889-238099413|+|SCLY
chr2|231709120|231710892	chr2	231709120	231710892	Enhancer	2322	chr2:231707684-231713541|+|PTMA
chr2|231707927|231708939	chr2	231707927	231708939	Promoter	749	chr2:231707684-231713541|+|PTMA
chr2|231613404|231613780	chr2	231613404	231613780	Enhancer	20691	chr2:231592901-231594283|+|TEX44
chr2|230415877|230416411	chr2	230415877	230416411	Promoter	0	chr2:230415942-230545606|+|SP100
chr2|230326758|230327352	chr2	230326758	230327352	Promoter	0	chr2:230327184-230403732|+|SP140L
chr2|230225622|230225927	chr2	230225622	230225927	Promoter	0	chr2:230225730-230313215|+|SP140,chr2:230168918-230225729|-|SP110
chr2|230219568|230220329	chr2	230219568	230220329	Enhancer	5780	chr2:230168918-230225729|-|SP110
chr2|229921190|229921726	chr2	229921190	229921726	Promoter	551	chr2:229763838-229922009|-|TRIP12
chr2|227818088|227818492	chr2	227818088	227818492	Enhancer	4448	chr2:227813842-227817564|+|CCL20
chr2|226791446|226792162	chr2	226791446	226792162	Enhancer	7955	chr2:226731317-226799759|-|IRS1
chr2|222789504|222790056	chr2	222789504	222790056	Enhancer	63323	chr2:222726457-222726834|+|AC016712.1
chr2|213153682|213153986	chr2	213153682	213153986	Promoter	864	chr2:213152970-213153659|+|AC079610.2
chr2|208265906|208266789	chr2	208265906	208266789	Promoter	0	chr2:208266255-208358746|+|PIKFYVE
chr2|203811652|203812223	chr2	203811652	203812223	Enhancer	29900	chr2:203782037-203782143|+|RNU6-474P
chr2|203804107|203804468	chr2	203804107	203804468	Enhancer	22250	chr2:203782037-203782143|+|RNU6-474P
chr2|201780818|201781656	chr2	201780818	201781656	Promoter	0	chr2:201700267-201780956|-|ALS2
chr2|200889011|200889511	chr2	200889011	200889511	Promoter	0	chr2:200870907-200889303|-|PPIL3,chr2:200889369-200903938|+|NIF3L1
chr2|200525900|200526518	chr2	200525900	200526518	Promoter	0	chr2:200526167-200584096|+|SGO2
chr2|196171039|196171751	chr2	196171039	196171751	Enhancer	5108	chr2:196133583-196176503|-|STK17B
chr2|195536113|195536634	chr2	195536113	195536634	Enhancer	3338	chr2:195533035-195538681|+|LINC01825
chr2|191194092|191194482	chr2	191194092	191194482	Enhancer	20054	chr2:191174233-191174835|+|HMGB1P27
chr2|191020122|191021090	chr2	191020122	191021090	Promoter	920	chr2:191021526-191032314|+|AC067945.3
chr2|186485671|186486351	chr2	186485671	186486351	Promoter	0	chr2:186486260-186509361|+|ZC3H15
chr2|181123778|181124051	chr2	181123778	181124051	Enhancer	17946	chr2:181076051-181105968|-|AC068196.1
chr2|178530716|178530974	chr2	178530716	178530974	Enhancer	9662	chr2:178521183-178779963|+|TTN-AS1
chr2|177212026|177213510	chr2	177212026	177213510	Promoter	0	chr2:177155622-177212662|-|AC079305.3,chr2:177212726-177212799|+|MIR4444-1,chr2:177212563-177223958|+|HNRNPA3
chr2|176473211|176473510	chr2	176473211	176473510	Enhancer	34341	chr2:176506245-176507702|-|AC017048.1
chr2|174395121|174395935	chr2	174395121	174395935	Promoter	0	chr2:174395745-174429575|+|SCRN3,chr2:174348022-174395712|-|CIR1
chr2|171687649|171688378	chr2	171687649	171688378	Promoter	604	chr2:171687409-171748420|+|DYNC1I2
chr2|162890661|162890911	chr2	162890661	162890911	Enhancer	52056	chr2:162371407-162838730|-|KCNH7
chr2|160195002|160195252	chr2	160195002	160195252	Enhancer	5186	chr2:160099667-160200313|-|ITGB6
chr2|159903558|159904034	chr2	159903558	159904034	Promoter	914	chr2:159771851-159904710|-|LY75-CD302
chr2|157473506|157473878	chr2	157473506	157473878	Enhancer	29603	chr2:157414619-157444089|-|CYTIP
chr2|156333743|156334955	chr2	156333743	156334955	Enhancer	7999	chr2:156324437-156342348|-|NR4A2
chr2|151638336|151638897	chr2	151638336	151638897	Enhancer	95870	chr2:151485336-151734487|-|NEB
chr2|148020209|148021625	chr2	148020209	148021625	Promoter	0	chr2:148021011-148516971|+|MBD5,chr2:147930397-148021604|-|ORC4
chr2|144510409|144511036	chr2	144510409	144511036	Enhancer	7255	chr2:144517978-144521111|+|ZEB2-AS1
chr2|136362755|136362987	chr2	136362755	136362987	Enhancer	27461	chr2:136390332-136390669|+|RN7SKP141
chr2|136327070|136327836	chr2	136327070	136327836	Enhancer	2460	chr2:136329441-136329913|-|UBBP1
chr2|134253348|134253717	chr2	134253348	134253717	Enhancer	22337	chr2:134231195-134231312|+|RNA5SP104
chr2|127563706|127563970	chr2	127563706	127563970	Enhancer	28036	chr2:127535802-127637728|+|MYO7B
chr2|127107220|127107768	chr2	127107220	127107768	Promoter	0	chr2:127048027-127107288|-|BIN1
chr2|126659174|126659395	chr2	126659174	126659395	Enhancer	3126	chr2:126656158-126696667|+|GYPC
chr2|121649446|121650100	chr2	121649446	121650100	Promoter	0	chr2:121649650-121728481|+|NIFK-AS1,chr2:121337776-121649587|-|CLASP1
chr2|119704893|119705243	chr2	119704893	119705243	Enhancer	6445	chr2:119698623-119700151|+|AC069154.1
chr2|117721810|117722308	chr2	117721810	117722308	Enhancer	82115	chr2:117757563-117804174|-|AC009312.1
chr2|113168692|113169459	chr2	113168692	113169459	Enhancer	4895	chr2:113173971-113209396|+|PSD4
chr2|112636528|112637017	chr2	112636528	112637017	Enhancer	8917	chr2:112641832-112645690|-|AC079922.2
chr2|111570368|111570593	chr2	111570368	111570593	Enhancer	10543	chr2:111558413-111559937|-|AC017002.4
chr2|108584035|108584433	chr2	108584035	108584433	Enhancer	49879	chr2:108534355-108687246|+|LIMS1
chr2|102355412|102356481	chr2	102355412	102356481	Promoter	0	chr2:102355929-102398775|+|IL18R1
chr2|102104389|102104910	chr2	102104389	102104910	Enhancer	34273	chr2:102070376-102179874|+|IL1R1
chr2|102082890|102083323	chr2	102082890	102083323	Enhancer	12730	chr2:102070376-102179874|+|IL1R1
chr2|100940782|100941793	chr2	100940782	100941793	Enhancer	35767	chr2:100970767-100977055|-|AC016738.2
chr2|100924577|100924998	chr2	100924577	100924998	Enhancer	52267	chr2:100970767-100977055|-|AC016738.2
chr2|100142507|100142784	chr2	100142507	100142784	Promoter	0	chr2:99545419-100142575|-|AFF3
chr2|98772070|98772288	chr2	98772070	98772288	Promoter	0	chr2:98761938-98772279|-|LINC02611
chr2|96538498|96539340	chr2	96538498	96539340	Enhancer	2167	chr2:96536752-96552634|+|ARID5A
chr2|84888792|84889209	chr2	84888792	84889209	Enhancer	7755	chr2:84821650-84881245|-|TRABD2A
chr2|84882195|84882481	chr2	84882195	84882481	Promoter	1093	chr2:84821650-84881245|-|TRABD2A
chr2|73970945|73971460	chr2	73970945	73971460	Enhancer	2996	chr2:73968123-73968206|-|RNA5SP97
chr2|68789511|68789922	chr2	68789511	68789922	Enhancer	45287	chr2:68835004-68837724|+|LINC01888
chr2|68737684|68738137	chr2	68737684	68738137	Enhancer	3075	chr2:68734835-68826833|+|ARHGAP25
chr2|65301168|65301548	chr2	65301168	65301548	Enhancer	73605	chr2:65227753-65271253|+|ACTR2
chr2|63840586|63841321	chr2	63840586	63841321	Promoter	0	chr2:63840940-63891562|+|UGP2
chr2|62202361|62202742	chr2	62202361	62202742	Enhancer	3274	chr2:62205826-62205917|+|MIR5192
chr2|61853752|61854918	chr2	61853752	61854918	Promoter	0	chr2:61824848-61854143|-|FAM161A
chr2|61419059|61419441	chr2	61419059	61419441	Promoter	1872	chr2:61417244-61417378|-|SNORA70B
chr2|55133711|55134138	chr2	55133711	55134138	Enhancer	82201	chr2:55214387-55216126|-|AC012358.1
chr2|47071490|47071757	chr2	47071490	47071757	Enhancer	3801	chr2:47067822-47071204|+|AC073283.1
chr2|45890948|45891188	chr2	45890948	45891188	Enhancer	113241	chr2:46003942-46004309|-|AC017078.1
chr2|45860810|45861211	chr2	45860810	45861211	Enhancer	143298	chr2:46003942-46004309|-|AC017078.1
chr2|45650803|45651387	chr2	45650803	45651387	Promoter	580	chr2:45651675-46187990|+|PRKCE
chr2|45650037|45650611	chr2	45650037	45650611	Promoter	1351	chr2:45651675-46187990|+|PRKCE
chr2|43293761|43294068	chr2	43293761	43294068	Enhancer	64341	chr2:43229573-43233394|+|AC010883.1
chr2|42009690|42010124	chr2	42009690	42010124	Enhancer	15395	chr2:42015625-42025302|-|AC013480.1
chr2|39128871|39129249	chr2	39128871	39129249	Enhancer	8009	chr2:38981396-39121051|-|SOS1
chr2|38498142|38498476	chr2	38498142	38498476	Enhancer	16458	chr2:38481851-38482804|+|RPLP0P6
chr2|29116201|29116702	chr2	29116201	29116702	Enhancer	18746	chr2:29097705-29189643|+|CLIP4
chr2|26298971|26300117	chr2	26298971	26300117	Enhancer	46542	chr2:26346086-26395891|+|SELENOI
chr2|25301459|25302234	chr2	25301459	25302234	Enhancer	26874	chr2:25328640-25328721|-|MIR1301
chr2|23925917|23927566	chr2	23925917	23927566	Promoter	0	chr2:23748664-23927123|-|ATAD2B,chr2:23927312-24004909|+|UBXN2A
chr2|23532287|23533073	chr2	23532287	23533073	Enhancer	8336	chr2:23507043-23524344|-|AC011239.1
chr2|20350851|20351575	chr2	20350851	20351575	Promoter	363	chr2:20248691-20350850|-|PUM2
chr2|12514795|12515197	chr2	12514795	12515197	Enhancer	83991	chr2:12598987-12605145|+|AC096559.1
chr2|12005921|12006206	chr2	12005921	12006206	Enhancer	157441	chr2:11848622-12578348|+|MIR3681HG
chr2|11830124|11830639	chr2	11830124	11830639	Enhancer	6604	chr2:11836933-11836986|-|MIR4262
chr2|8681106|8681644	chr2	8681106	8681644	Promoter	488	chr2:8666636-8681863|-|ID2-AS1
chr19|56314644|56315405	chr19	56314644	56315405	Promoter	0	chr19:56314703-56365316|+|AC006116.8
chr19|55653671|55654606	chr19	55653671	55654606	Promoter	0	chr19:55654146-55674715|+|U2AF2
chr19|55634820|55635284	chr19	55634820	55635284	Promoter	407	chr19:55635459-55645623|+|ZNF581
chr19|55605172|55605611	chr19	55605172	55605611	Promoter	0	chr19:55605405-55617269|+|ZNF865
chr19|55599274|55600278	chr19	55599274	55600278	Promoter	0	chr19:55591376-55599630|-|FIZ1
chr19|55119237|55119585	chr19	55119237	55119585	Promoter	972	chr19:55119250-55120383|-|AC010327.2
chr19|52637784|52638518	chr19	52637784	52638518	Enhancer	15133	chr19:52650437-52653284|-|AC022150.4
chr19|49896706|49897411	chr19	49896706	49897411	Enhancer	8883	chr19:49888175-49888230|+|MIR4750
chr19|49717431|49717737	chr19	49717431	49717737	Enhancer	2497	chr19:49719498-49720081|-|AC011495.1
chr19|49590854|49591159	chr19	49590854	49591159	Promoter	175	chr19:49591182-49626439|+|PRR12
chr19|49495426|49496325	chr19	49495426	49496325	Promoter	556	chr19:49496432-49499708|+|RPS11
chr19|49473980|49474482	chr19	49473980	49474482	Promoter	0	chr19:49474215-49486231|+|FLT3LG
chr19|49333868|49334444	chr19	49333868	49334444	Promoter	1240	chr19:49335396-49340606|+|CD37
chr19|46600739|46601285	chr19	46600739	46601285	Promoter	0	chr19:46601074-46610793|+|CALM3,chr19:46518679-46601200|-|PPP5D1,chr19:46547056-46600861|-|AC093503.1
chr19|44752979|44753636	chr19	44752979	44753636	Enhancer	4599	chr19:44748708-44760044|+|BCL3
chr19|43668756|43669346	chr19	43668756	43669346	Promoter	1496	chr19:43646095-43670547|-|PLAUR
chr19|40777178|40778510	chr19	40777178	40778510	Promoter	0	chr19:40778271-40808418|+|RAB4B-EGLN2,chr19:40778216-40796942|+|RAB4B
chr19|39558336|39558678	chr19	39558336	39558678	Enhancer	5473	chr19:39553034-39555356|+|AC011500.2
chr19|39237799|39238146	chr19	39237799	39238146	Promoter	679	chr19:39236433-39237293|-|IFNL3P1
chr19|37370543|37371169	chr19	37370543	37371169	Promoter	0	chr19:37371099-37393066|+|ZNF527
chr19|36771232|36771817	chr19	36771232	36771817	Promoter	1300	chr19:36714383-36772825|-|ZNF850
chr19|35748496|35748896	chr19	35748496	35748896	Promoter	0	chr19:35748576-35754519|+|LIN37
chr19|35673343|35673901	chr19	35673343	35673901	Promoter	331	chr19:35667948-35673291|-|UPK1A-AS1
chr19|32971726|32972208	chr19	32971726	32972208	Promoter	0	chr19:32875925-32971991|-|CEP89
chr19|29716305|29716801	chr19	29716305	29716801	Promoter	764	chr19:29698886-29715789|-|C19orf12
chr19|18918925|18919785	chr19	18918925	18919785	Promoter	0	chr19:18919715-18928630|+|DDX49,chr19:18899514-18919387|-|COPE
chr19|16328340|16328766	chr19	16328340	16328766	Enhancer	3736	chr19:16324817-16327874|+|KLF2
chr19|16001965|16002387	chr19	16001965	16002387	Enhancer	3156	chr19:15979835-15999020|-|CYP4F9P
chr19|15514745|15515083	chr19	15514745	15515083	Promoter	1922	chr19:15515342-15516836|-|AC011492.1
chr19|14283713|14284217	chr19	14283713	14284217	Enhancer	9240	chr19:14254189-14293205|-|AC011509.2
chr19|11988624|11989141	chr19	11988624	11989141	Promoter	1241	chr19:11987641-12078106|+|AC008770.4
chr19|10876733|10877087	chr19	10876733	10877087	Enhancer	5397	chr19:10871513-10923070|+|CARM1
chr19|10821809|10822136	chr19	10821809	10822136	Enhancer	4476	chr19:10817426-10817496|-|MIR199A1
chr19|10565622|10567269	chr19	10565622	10567269	Promoter	0	chr19:10553078-10566037|-|KRI1
chr19|10230446|10230909	chr19	10230446	10230909	Promoter	264	chr19:10230413-10230485|+|MIR4322
chr19|6670104|6670505	chr19	6670104	6670505	Promoter	283	chr19:6661253-6670588|-|TNFSF14
chr19|6641804|6642365	chr19	6641804	6642365	Enhancer	28503	chr19:6661253-6670588|-|TNFSF14
chr19|4916273|4916860	chr19	4916273	4916860	Enhancer	13486	chr19:4903080-4962154|+|UHRF1
chr19|4471891|4472234	chr19	4471891	4472234	Promoter	234	chr19:4472297-4502207|+|HDGFL2
chr19|4077839|4078222	chr19	4077839	4078222	Enhancer	11131	chr19:4043303-4066899|-|ZBTB7A
chr19|3558011|3558357	chr19	3558011	3558357	Promoter	0	chr19:3558015-3558486|+|AC005786.2
chr19|3359558|3360086	chr19	3359558	3360086	Enhancer	3867	chr19:3355554-3355955|-|AC007792.1
chr19|3098710|3099394	chr19	3098710	3099394	Enhancer	4690	chr19:3094362-3123999|+|GNA11
chr19|2269077|2269737	chr19	2269077	2269737	Promoter	0	chr19:2269520-2273490|+|OAZ1,chr19:2269525-2341172|+|AC005258.1
chr19|1249735|1250079	chr19	1249735	1250079	Promoter	1354	chr19:1248553-1259140|+|MIDN
chr19|1130782|1131017	chr19	1130782	1131017	Enhancer	26973	chr19:1103926-1106790|+|GPX4
chr19|661178|661675	chr19	661178	661675	Promoter	1787	chr19:647526-663214|-|RNF126
chr18|77067325|77067781	chr18	77067325	77067781	Enhancer	25533	chr18:77093086-77093446|+|AC018529.1
chr18|75161617|75162080	chr18	75161617	75162080	Enhancer	36283	chr18:75112137-75125565|-|AC015819.4
chr18|74951178|74951504	chr18	74951178	74951504	Enhancer	119750	chr18:75070197-75071091|-|AC015819.2
chr18|63367163|63367963	chr18	63367163	63367963	Promoter	0	chr18:63367328-63381629|+|AC036176.1,chr18:63327726-63367510|-|KDSR
chr18|59899527|59901169	chr18	59899527	59901169	Promoter	0	chr18:59899948-59904306|+|PMAIP1
chr18|58544963|58545379	chr18	58544963	58545379	Enhancer	9756	chr18:58535415-58538552|+|AC105105.1
chr18|55477515|55477774	chr18	55477515	55477774	Promoter	1576	chr18:55479221-55479298|+|MIR4529
chr18|50878371|50879199	chr18	50878371	50879199	Promoter	0	chr18:50879118-50954257|+|ME2
chr18|38940815|38941608	chr18	38940815	38941608	Enhancer	75132	chr18:39016047-39016344|-|RN7SKP182
chr18|32085178|32085680	chr18	32085178	32085680	Enhancer	6445	chr18:32091874-32131561|+|RNF138
chr18|24013980|24015654	chr18	24013980	24015654	Promoter	0	chr18:23994213-24015339|-|TTC39C-AS1
chr18|23967274|23967987	chr18	23967274	23967987	Enhancer	14925	chr18:23957754-23982556|-|AC010754.1
chr18|23663434|23663868	chr18	23663434	23663868	Promoter	740	chr18:23598926-23662911|-|ANKRD29
chr18|23586220|23587143	chr18	23586220	23587143	Promoter	0	chr18:23531442-23586506|-|NPC1
chr18|23504618|23505111	chr18	23504618	23505111	Promoter	1394	chr18:23503470-23531807|+|RMC1
chr18|23237417|23238038	chr18	23237417	23238038	Enhancer	22626	chr18:23257164-23260354|-|AC011731.1
chr18|13137642|13138378	chr18	13137642	13138378	Enhancer	2479	chr18:13139780-13140489|-|AP001357.2
chr18|12921218|12921465	chr18	12921218	12921465	Enhancer	8497	chr18:12912844-12913906|+|EIF4A2P1
chr18|11947123|11947533	chr18	11947123	11947533	Enhancer	18490	chr18:11928838-11929476|+|AP001269.3
chr18|9117040|9117725	chr18	9117040	9117725	Promoter	1505	chr18:9112404-9115877|-|AP005899.1
chr18|5294665|5295516	chr18	5294665	5295516	Promoter	1962	chr18:5289019-5297053|-|ZBTB14
chr18|657792|658607	chr18	657792	658607	Promoter	0	chr18:649620-658340|-|TYMSOS
chr17|80832881|80833488	chr17	80832881	80833488	Enhancer	27552	chr17:80801640-80805632|-|AC016245.1
chr17|80263227|80263886	chr17	80263227	80263886	Enhancer	2690	chr17:80260866-80398786|+|AC124319.1
chr17|79745938|79746426	chr17	79745938	79746426	Enhancer	15239	chr17:79730943-79742219|+|ENPP7
chr17|77610109|77610598	chr17	77610109	77610598	Enhancer	19821	chr17:77590532-77680687|+|AC021683.5
chr17|77127839|77128107	chr17	77127839	77128107	Enhancer	24701	chr17:77152561-77152674|-|RNU4-47P
chr17|76727613|76728035	chr17	76727613	76728035	Promoter	994	chr17:76726830-76733936|+|METTL23
chr17|75338816|75339137	chr17	75338816	75339137	Promoter	0	chr17:75338827-75339147|+|AC011933.1
chr17|74730735|74731078	chr17	74730735	74731078	Enhancer	17706	chr17:74748613-74748699|+|MIR3615
chr17|73228762|73228976	chr17	73228762	73228976	Enhancer	3364	chr17:73232233-73248947|+|C17orf80
chr17|70137456|70137778	chr17	70137456	70137778	Enhancer	8758	chr17:70017324-70128859|-|AC005208.1
chr17|68247332|68247899	chr17	68247332	68247899	Promoter	322	chr17:68246629-68247938|-|AC005332.1
chr17|68180805|68181134	chr17	68180805	68181134	Enhancer	7577	chr17:68188547-68189165|+|AC005332.7
chr17|64975726|64976456	chr17	64975726	64976456	Promoter	515	chr17:64966550-64975576|-|AMZ2P1
chr17|64713581|64713999	chr17	64713581	64713999	Enhancer	33702	chr17:64747264-64747492|-|MICOS10P2
chr17|64385224|64385631	chr17	64385224	64385631	Enhancer	5432	chr17:64319415-64390860|-|PECAM1
chr17|64218168|64218605	chr17	64218168	64218605	Enhancer	44914	chr17:64147227-64263301|-|TEX2
chr17|62724709|62725134	chr17	62724709	62725134	Enhancer	18687	chr17:62706234-62737915|+|AC005821.1
chr17|60305129|60305381	chr17	60305129	60305381	Enhancer	10579	chr17:60315834-60316215|+|AC104763.2
chr17|59155068|59155660	chr17	59155068	59155660	Promoter	0	chr17:59109857-59155248|-|SKA2,chr17:59155499-59203834|+|PRR11
chr17|58344253|58345083	chr17	58344253	58345083	Enhancer	8425	chr17:58345178-58353093|-|SUPT4H1
chr17|58338963|58339586	chr17	58338963	58339586	Enhancer	3252	chr17:58335976-58336022|-|MIR4736
chr17|57955285|57955460	chr17	57955285	57955460	Promoter	0	chr17:57861243-57955412|-|CUEDC1
chr17|57850047|57850850	chr17	57850047	57850850	Promoter	404	chr17:57834781-57850044|-|MRPS23
chr17|55576970|55577405	chr17	55576970	55577405	Enhancer	15610	chr17:55526964-55561577|-|AC105021.1
chr17|50867513|50868067	chr17	50867513	50868067	Promoter	0	chr17:50862223-50867978|-|TOB1
chr17|48791617|48792027	chr17	48791617	48792027	Enhancer	25392	chr17:48762235-48817214|-|TTLL6
chr17|48513138|48513511	chr17	48513138	48513511	Enhancer	17686	chr17:48528526-48531011|-|HOXB1
chr17|48050142|48051038	chr17	48050142	48051038	Enhancer	2231	chr17:48048359-48061545|+|NFE2L1
chr17|47949178|47949529	chr17	47949178	47949529	Promoter	1078	chr17:47947555-47948275|-|AC018521.2
chr17|45261614|45262223	chr17	45261614	45262223	Promoter	0	chr17:45254393-45262094|-|SPATA32
chr17|45148235|45148812	chr17	45148235	45148812	Promoter	0	chr17:45148502-45152101|+|HEXIM1,chr17:45146730-45148470|-|AC142472.1
chr17|45060588|45061338	chr17	45060588	45061338	Promoter	0	chr17:45023340-45061109|-|DCAKD
chr17|43720243|43720896	chr17	43720243	43720896	Promoter	0	chr17:43718314-43720436|-|AC055813.1
chr17|42322731|42323368	chr17	42322731	42323368	Enhancer	35502	chr17:42287547-42311943|+|STAT5A
chr17|41678840|41679187	chr17	41678840	41679187	Enhancer	9871	chr17:41688885-41692668|+|EIF1
chr17|40564126|40564876	chr17	40564126	40564876	Promoter	971	chr17:40553769-40565472|-|CCR7
chr17|40540935|40541879	chr17	40540935	40541879	Enhancer	24065	chr17:40553769-40565472|-|CCR7
chr17|39754312|39754739	chr17	39754312	39754739	Enhancer	16587	chr17:39737938-39747291|+|GRB7
chr17|39730366|39731199	chr17	39730366	39731199	Promoter	0	chr17:39728510-39730532|-|MIEN1
chr17|33233782|33234107	chr17	33233782	33234107	Enhancer	122086	chr17:33111858-33131743|+|AC008133.1
chr17|18900615|18901231	chr17	18900615	18901231	Enhancer	7356	chr17:18908279-18908865|+|AC090286.2
chr17|18780940|18781343	chr17	18780940	18781343	Promoter	0	chr17:18781155-18806714|+|TVP23B
chr17|17848973|17850410	chr17	17848973	17850410	Enhancer	8535	chr17:17858227-17860041|+|AC122129.1
chr17|15563711|15563982	chr17	15563711	15563982	Promoter	251	chr17:15502264-15563595|-|TVP23C
chr17|8985293|8985665	chr17	8985293	8985665	Enhancer	17956	chr17:8967523-8976995|+|AC002091.1
chr17|8857623|8858047	chr17	8857623	8858047	Enhancer	9842	chr17:8802737-8867677|-|PIK3R6
chr17|7614600|7615616	chr17	7614600	7615616	Promoter	0	chr17:7591230-7614867|-|FXR2
chr17|7560895|7561976	chr17	7560895	7561976	Promoter	0	chr17:7561919-7571969|+|SENP3
chr17|5468801|5469246	chr17	5468801	5469246	Promoter	0	chr17:5469092-5470360|+|AC004148.1,chr17:5440917-5468982|-|DHX33
chr17|4947511|4948070	chr17	4947511	4948070	Promoter	1223	chr17:4945652-4949014|-|PFN1
chr17|4739251|4740138	chr17	4739251	4740138	Promoter	0	chr17:4739833-4746119|+|ZMYND15,chr17:4733533-4739928|-|CXCL16
chr17|2192647|2192846	chr17	2192647	2192846	Enhancer	7015	chr17:2199762-2200039|+|RN7SL624P
chr17|2089384|2089804	chr17	2089384	2089804	Promoter	0	chr17:2089681-2101560|+|AC090617.4
chr16|90008853|90009318	chr16	90008853	90009318	Enhancer	10557	chr16:90019643-90044971|+|GAS8
chr16|89723011|89724142	chr16	89723011	89724142	Enhancer	2591	chr16:89720985-89740925|+|ZNF276
chr16|88745429|88745897	chr16	88745429	88745897	Enhancer	2896	chr16:88742767-88745748|+|AC138028.1
chr16|87162405|87162612	chr16	87162405	87162612	Enhancer	32651	chr16:87129857-87133107|+|AC136285.3
chr16|85554837|85555453	chr16	85554837	85555453	Enhancer	28426	chr16:85580009-85583571|-|AC092127.2
chr16|85055403|85055856	chr16	85055403	85055856	Enhancer	27878	chr16:85027751-85094230|+|KIAA0513
chr16|84700109|84700921	chr16	84700109	84700921	Promoter	537	chr16:84699978-84779581|+|USP10
chr16|84594045|84594546	chr16	84594045	84594546	Promoter	0	chr16:84594393-84596826|+|AC092145.1
chr16|80590993|80591691	chr16	80590993	80591691	Enhancer	18534	chr16:80566794-80572808|-|LINC01227
chr16|79628487|79629012	chr16	79628487	79629012	Enhancer	9280	chr16:79619469-79620110|+|AC009159.1
chr16|79283701|79283946	chr16	79283701	79283946	Enhancer	19369	chr16:79264454-79264573|+|RNA5SP431
chr16|79272273|79272751	chr16	79272273	79272751	Enhancer	8058	chr16:79264454-79264573|+|RNA5SP431
chr16|75647297|75647812	chr16	75647297	75647812	Promoter	0	chr16:75627474-75647679|-|KARS,chr16:75647773-75657432|+|TERF2IP
chr16|72093205|72094137	chr16	72093205	72094137	Promoter	0	chr16:72093847-72112912|+|DHX38
chr16|70430686|70431048	chr16	70430686	70431048	Enhancer	8233	chr16:70375977-70439100|-|ST3GAL2
chr16|70283639|70284145	chr16	70283639	70284145	Enhancer	5651	chr16:70252295-70289543|-|AARS
chr16|68418011|68418295	chr16	68418011	68418295	Enhancer	30355	chr16:68358327-68448508|-|SMPD3
chr16|67936518|67937133	chr16	67936518	67937133	Promoter	0	chr16:67934506-67936850|-|PSMB10
chr16|67481175|67481905	chr16	67481175	67481905	Promoter	0	chr16:67481384-67505063|+|AC009061.2
chr16|66603638|66604335	chr16	66603638	66604335	Promoter	0	chr16:66604032-66613892|+|CMTM3
chr16|66552454|66552900	chr16	66552454	66552900	Promoter	0	chr16:66552613-66579135|+|CKLF-CMTM1,chr16:66552567-66566243|+|CKLF
chr16|57014646|57014891	chr16	57014646	57014891	Promoter	668	chr16:57013071-57014100|-|AC023825.1
chr16|56609418|56609959	chr16	56609418	56609959	Promoter	1104	chr16:56608584-56609497|+|MT2A
chr16|53457736|53458141	chr16	53457736	53458141	Enhancer	9190	chr16:53448748-53449590|+|AC007342.1
chr16|53099357|53100145	chr16	53099357	53100145	Enhancer	44718	chr16:53055033-53329150|+|CHD9
chr16|50666590|50667260	chr16	50666590	50667260	Promoter	714	chr16:50666211-50671639|+|AC007608.3
chr16|50152336|50153127	chr16	50152336	50153127	Promoter	0	chr16:50152918-50231831|+|TENT4B
chr16|31344623|31345069	chr16	31344623	31345069	Enhancer	10288	chr16:31355134-31382997|+|ITGAX
chr16|30922219|30923511	chr16	30922219	30923511	Promoter	0	chr16:30923071-30948783|+|FBXL19,chr16:30919319-30923269|-|FBXL19-AS1
chr16|29862944|29863741	chr16	29862944	29863741	Promoter	0	chr16:29863593-29868053|+|CDIPTOSP,chr16:29858357-29863226|-|CDIPT
chr16|29808538|29808901	chr16	29808538	29808901	Promoter	0	chr16:29808679-29812227|+|AC009133.5
chr16|28166943|28167281	chr16	28166943	28167281	Enhancer	16206	chr16:28183318-28183430|+|RNY1P10
chr16|27372627|27373010	chr16	27372627	27373010	Enhancer	29355	chr16:27402174-27452042|+|IL21R
chr16|23826267|23826876	chr16	23826267	23826876	Enhancer	9374	chr16:23835946-24220611|+|PRKCB
chr16|23556897|23558100	chr16	23556897	23558100	Promoter	0	chr16:23557721-23574389|+|UBFD1,chr16:23522014-23557731|-|EARS2
chr16|20675787|20676110	chr16	20675787	20676110	Enhancer	21795	chr16:20623237-20697744|-|ACSM1
chr16|18926606|18926974	chr16	18926606	18926974	Promoter	0	chr16:18926863-18937043|+|AC092287.1
chr16|11354466|11355433	chr16	11354466	11355433	Enhancer	5628	chr16:11348143-11349321|-|AC009121.1
chr16|11297515|11297993	chr16	11297515	11297993	Enhancer	8773	chr16:11306440-11306527|-|MIR548H2
chr16|11251892|11252416	chr16	11251892	11252416	Enhancer	2505	chr16:11249649-11381662|+|RMI2
chr16|11224881|11226003	chr16	11224881	11226003	Enhancer	17211	chr16:11242653-11243552|+|HNRNPCP4
chr16|10937308|10937928	chr16	10937308	10937928	Enhancer	3715	chr16:10933903-10936280|+|AC133065.3
chr16|10878224|10879420	chr16	10878224	10879420	Promoter	1624	chr16:10877198-10936388|+|CIITA
chr16|4625233|4625656	chr16	4625233	4625656	Promoter	620	chr16:4624824-4690974|+|MGRN1
chr16|4548717|4549164	chr16	4548717	4549164	Enhancer	7549	chr16:4556490-4600714|+|C16orf96
chr16|4064854|4065733	chr16	4064854	4065733	Enhancer	33281	chr16:4032012-4032936|+|AC005736.2
chr15|100596650|100597275	chr15	100596650	100597275	Enhancer	5221	chr15:100566924-100602184|-|LINS1
chr15|90857529|90858137	chr15	90857529	90858137	Promoter	1626	chr15:90855935-90856207|-|RN7SL363P
chr15|90661316|90661537	chr15	90661316	90661537	Promoter	1192	chr15:90660234-90664967|+|LINC01585
chr15|90097480|90097891	chr15	90097480	90097891	Enhancer	4818	chr15:90083045-90102504|-|IDH2
chr15|88639797|88640392	chr15	88639797	88640392	Enhancer	3941	chr15:88636153-88656483|+|ISG20
chr15|88467265|88467965	chr15	88467265	88467965	Promoter	0	chr15:88459478-88467390|-|MRPL46,chr15:88467708-88480776|+|MRPS11
chr15|84980721|84981435	chr15	84980721	84981435	Promoter	638	chr15:84980440-85139145|+|PDE8A
chr15|84600365|84601205	chr15	84600365	84601205	Promoter	0	chr15:84601005-84623717|+|ZSCAN2
chr15|79896291|79896927	chr15	79896291	79896927	Promoter	770	chr15:79844976-79897379|-|MTHFS
chr15|78065293|78065749	chr15	78065293	78065749	Enhancer	12203	chr15:77994985-78077724|-|TBC1D2B
chr15|76286289|76286538	chr15	76286289	76286538	Enhancer	24723	chr15:76258986-76261690|-|TYRO3P
chr15|75198583|75199122	chr15	75198583	75199122	Promoter	0	chr15:75198892-75212169|+|C15orf39
chr15|73975526|73976072	chr15	73975526	73976072	Enhancer	18823	chr15:73978926-73994622|-|STOML1
chr15|70528226|70528576	chr15	70528226	70528576	Enhancer	22473	chr15:70503907-70505928|-|LINC02205
chr15|70480112|70480612	chr15	70480112	70480612	Enhancer	25566	chr15:70503907-70505928|-|LINC02205
chr15|70140908|70141824	chr15	70140908	70141824	Enhancer	43190	chr15:70047790-70098176|-|TLE3
chr15|66946796|66947049	chr15	66946796	66947049	Enhancer	9595	chr15:66931537-66956518|-|LINC02206
chr15|65254996|65255313	chr15	65254996	65255313	Enhancer	25293	chr15:65229861-65229967|+|RNU6-686P
chr15|60127739|60128007	chr15	60127739	60128007	Enhancer	9553	chr15:60073554-60118320|-|AC009654.1
chr15|58551008|58551404	chr15	58551008	58551404	Enhancer	29895	chr15:58521311-58523371|+|AC018904.2
chr15|51731496|51731947	chr15	51731496	51731947	Enhancer	16501	chr15:51707995-51715220|-|AC020892.2
chr15|44426873|44428027	chr15	44426873	44428027	Promoter	0	chr15:44427629-44529038|+|CTDSPL2,chr15:44402685-44427144|-|AC025043.1
chr15|43776998|43777835	chr15	43776998	43777835	Promoter	0	chr15:43777100-43800279|+|SERF2
chr15|43749738|43750401	chr15	43749738	43750401	Enhancer	2975	chr15:43726918-43747094|-|CATSPER2P1
chr15|41929371|41929591	chr15	41929371	41929591	Enhancer	8064	chr15:41921417-41928883|+|EHD4-AS1
chr15|41831047|41831569	chr15	41831047	41831569	Enhancer	3192	chr15:41828116-41848143|+|JMJD7-PLA2G4B
chr15|41661704|41662148	chr15	41661704	41662148	Promoter	1514	chr15:41660412-41773081|+|MGA
chr15|41483255|41483921	chr15	41483255	41483921	Enhancer	10286	chr15:41493874-41503551|+|ITPKA
chr15|41116041|41116761	chr15	41116041	41116761	Promoter	0	chr15:40978880-41116354|-|INO80
chr15|39594001|39594318	chr15	39594001	39594318	Enhancer	5277	chr15:39588357-39588882|-|AC037198.2
chr15|38817827|38818227	chr15	38817827	38818227	Enhancer	35405	chr15:38851306-38853432|-|AC022929.2
chr15|34101613|34102438	chr15	34101613	34102438	Promoter	0	chr15:34102083-34108686|+|PGBD4,chr15:34084017-34101862|-|EMC7
chr15|22776133|22776438	chr15	22776133	22776438	Promoter	0	chr15:22770523-22776199|-|AC011767.1
chr14|102592612|102593617	chr14	102592612	102593617	Promoter	0	chr14:102592649-102730561|+|RCOR1
chr14|101824873|101825278	chr14	101824873	101825278	Enhancer	14455	chr14:101833435-101839531|-|AL137779.1
chr14|100317872|100318646	chr14	100317872	100318646	Promoter	1111	chr14:100319073-100319370|-|RN7SL523P
chr14|95534309|95534894	chr14	95534309	95534894	Promoter	0	chr14:95532297-95534800|-|SNHG10
chr14|95265470|95265828	chr14	95265470	95265828	Enhancer	54259	chr14:95181940-95319908|-|CLMN
chr14|92768235|92768459	chr14	92768235	92768459	Enhancer	19668	chr14:92703807-92748679|-|LGMN
chr14|85934491|85934932	chr14	85934491	85934932	Promoter	0	chr14:85934710-86129778|+|LINC02328
chr14|76961574|76962875	chr14	76961574	76962875	Enhancer	2586	chr14:76959638-76965802|+|LINC01629
chr14|76953425|76954237	chr14	76953425	76954237	Enhancer	5807	chr14:76959638-76965802|+|LINC01629
chr14|76782686|76783305	chr14	76782686	76783305	Promoter	1477	chr14:76774284-76781518|-|AF111169.3
chr14|75514997|75515285	chr14	75514997	75515285	Enhancer	7284	chr14:75522425-75547015|+|BATF
chr14|73762425|73762875	chr14	73762425	73762875	Enhancer	3903	chr14:73758747-73758819|+|MIR4505
chr14|73753860|73754811	chr14	73753860	73754811	Enhancer	4411	chr14:73758747-73758819|+|MIR4505
chr14|73741507|73742054	chr14	73741507	73742054	Enhancer	16966	chr14:73758747-73758819|+|MIR4505
chr14|73058375|73059332	chr14	73058375	73059332	Promoter	0	chr14:73058532-73123899|+|RBM25
chr14|71555621|71555926	chr14	71555621	71555926	Enhancer	26448	chr14:71529325-71741229|+|SIPA1L1
chr14|71130691|71131079	chr14	71130691	71131079	Enhancer	12368	chr14:71141125-71143253|-|AC004817.3
chr14|69684023|69684309	chr14	69684023	69684309	Enhancer	42734	chr14:69726900-69772004|+|SRSF5
chr14|69354219|69355023	chr14	69354219	69355023	Enhancer	2389	chr14:69357010-69359308|+|AL157996.1
chr14|68795480|68796534	chr14	68795480	68796534	Promoter	1271	chr14:68787660-68794736|-|ZFP36L1
chr14|68792879|68794930	chr14	68792879	68794930	Promoter	0	chr14:68787660-68794736|-|ZFP36L1
chr14|67488072|67488976	chr14	67488072	67488976	Enhancer	26947	chr14:67470266-67515471|-|TMEM229B
chr14|65229711|65230276	chr14	65229711	65230276	Enhancer	5107	chr14:65234515-65235101|-|AL355076.3
chr14|61694804|61695452	chr14	61694804	61695452	Promoter	385	chr14:61695513-61748259|+|HIF1A
chr14|56117851|56118301	chr14	56117851	56118301	Promoter	0	chr14:56117316-56117990|-|AL138995.1
chr14|55270944|55271643	chr14	55270944	55271643	Promoter	0	chr14:55271421-55353611|+|FBXO34,chr14:55262767-55271308|-|AL158801.2
chr14|54776599|54777092	chr14	54776599	54777092	Enhancer	82369	chr14:54859215-54859330|+|RNU6ATAC9P
chr14|54622703|54623209	chr14	54622703	54623209	Enhancer	55859	chr14:54567097-54793315|+|SAMD4A
chr14|53109003|53109479	chr14	53109003	53109479	Enhancer	44041	chr14:53036745-53153282|-|DDHD1
chr14|50859750|50860516	chr14	50859750	50860516	Enhancer	11920	chr14:50872053-50904970|+|ABHD12B
chr14|50363566|50364172	chr14	50363566	50364172	Enhancer	33144	chr14:50397013-50398345|+|AL359397.1
chr14|34873430|34873967	chr14	34873430	34873967	Promoter	644	chr14:34874343-34876459|+|AL121603.2
chr14|33950727|33950999	chr14	33950727	33950999	Promoter	218	chr14:33924231-33951081|-|EGLN3
chr14|31207223|31208753	chr14	31207223	31208753	Promoter	0	chr14:31100117-31207804|-|HECTD1
chr14|24665384|24665729	chr14	24665384	24665729	Enhancer	31289	chr14:24630954-24634267|-|GZMB
chr14|24442179|24442955	chr14	24442179	24442955	Promoter	0	chr14:24439766-24442858|-|SDR39U1
chr13|110942293|110942717	chr13	110942293	110942717	Enhancer	5746	chr13:110936759-110939784|+|PARP1P1
chr13|99495856|99496980	chr13	99495856	99496980	Enhancer	2319	chr13:99498737-99501250|+|AL139035.1
chr13|98476443|98476909	chr13	98476443	98476909	Enhancer	40836	chr13:98435405-98435840|-|FARP1-AS1
chr13|75358054|75358346	chr13	75358054	75358346	Enhancer	19094	chr13:75375511-75377294|-|AL139230.1
chr13|75326113|75326956	chr13	75326113	75326956	Enhancer	50759	chr13:75375511-75377294|-|AL139230.1
chr13|73715320|73715844	chr13	73715320	73715844	Enhancer	53729	chr13:73533759-73661853|-|LINC00393
chr13|72864450|72864659	chr13	72864450	72864659	Enhancer	16659	chr13:72881108-72881214|-|RNU6-79P
chr13|71290852|71291197	chr13	71290852	71291197	Enhancer	5185	chr13:71296210-71297235|+|RABEPKP1
chr13|52012163|52012532	chr13	52012163	52012532	Promoter	0	chr13:52012398-52033600|+|ALG11
chr13|48831264|48831589	chr13	48831264	48831589	Enhancer	60298	chr13:48771128-48771827|+|PSME2P2
chr13|42271497|42272065	chr13	42271497	42272065	Promoter	371	chr13:42272152-42323261|+|AKAP11
chr13|41060285|41061753	chr13	41060285	41061753	Promoter	0	chr13:41061509-41084006|+|WBP4
chr13|33787281|33787599	chr13	33787281	33787599	Enhancer	30629	chr13:33818069-33966558|+|RFC3
chr13|32791800|32792035	chr13	32791800	32792035	Enhancer	9043	chr13:32782874-32788178|+|AL138820.1
chr13|32538273|32538910	chr13	32538273	32538910	Promoter	0	chr13:32432489-32538885|-|N4BP2L2
chr13|31073616|31074028	chr13	31073616	31074028	Enhancer	10516	chr13:31063306-31115699|+|WDR95P
chr13|28658892|28659846	chr13	28658892	28659846	Promoter	0	chr13:28659104-28678959|+|POMP
chr13|24270540|24271247	chr13	24270540	24271247	Enhancer	16454	chr13:24252749-24254439|-|SPATA13-AS1
chr13|24267059|24267713	chr13	24267059	24267713	Enhancer	12947	chr13:24252749-24254439|-|SPATA13-AS1
chr12|132494482|132495036	chr12	132494482	132495036	Enhancer	5208	chr12:132489551-132585188|+|FBRSL1
chr12|128782975|128783519	chr12	128782975	128783519	Enhancer	31503	chr12:128813186-128814750|-|AC108704.2
chr12|124713775|124714080	chr12	124713775	124714080	Enhancer	11596	chr12:124725524-124725934|+|AC073593.1
chr12|124480352|124480816	chr12	124480352	124480816	Enhancer	32638	chr12:124513222-124514813|+|AC073592.1
chr12|123767595|123768009	chr12	123767595	123768009	Enhancer	5614	chr12:123762188-123936206|+|DNAH10
chr12|123601688|123602186	chr12	123601688	123602186	Promoter	0	chr12:123602099-123620943|+|DDX55
chr12|123427870|123428274	chr12	123427870	123428274	Enhancer	8645	chr12:123410683-123436717|-|RILPL2
chr12|121466891|121467248	chr12	121466891	121467248	Enhancer	22717	chr12:121444273-121444352|-|MIR7107
chr12|120437840|120438534	chr12	120437840	120438534	Promoter	0	chr12:120438198-120460006|+|AL021546.1,chr12:120438113-120440730|+|COX6A1
chr12|111405836|111407117	chr12	111405836	111407117	Promoter	0	chr12:111405948-111451623|+|SH2B3
chr12|111403320|111403803	chr12	111403320	111403803	Enhancer	2386	chr12:111405948-111451623|+|SH2B3
chr12|106247358|106247612	chr12	106247358	106247612	Promoter	529	chr12:106245613-106246956|-|AC079174.1
chr12|104739071|104739401	chr12	104739071	104739401	Enhancer	147603	chr12:104591633-104591716|+|MIR3922
chr12|101877091|101877570	chr12	101877091	101877570	Promoter	249	chr12:101877580-101923612|+|DRAM1
chr12|95654317|95655614	chr12	95654317	95655614	Enhancer	103383	chr12:95551582-95673999|+|PGAM1P5
chr12|95072655|95073312	chr12	95072655	95073312	Promoter	644	chr12:95020229-95073628|-|NR2C1
chr12|94262364|94262823	chr12	94262364	94262823	Enhancer	14601	chr12:94272150-94277195|-|AC073655.1
chr12|93569941|93571754	chr12	93569941	93571754	Promoter	920	chr12:93542463-93571768|-|SOCS2-AS1
chr12|92505501|92505956	chr12	92505501	92505956	Enhancer	24731	chr12:92530460-92531324|+|AC063949.1
chr12|82686459|82686946	chr12	82686459	82686946	Promoter	0	chr12:82686906-83134866|+|TMTC2,chr12:82673070-82686632|-|AC091214.1
chr12|68539136|68539493	chr12	68539136	68539493	Enhancer	14567	chr12:68552995-68553882|-|RPSAP12
chr12|68236552|68237033	chr12	68236552	68237033	Enhancer	10982	chr12:68201349-68225810|-|IL26
chr12|57693697|57693918	chr12	57693697	57693918	Promoter	147	chr12:57693955-57721557|+|OS9
chr12|57430970|57431402	chr12	57430970	57431402	Promoter	0	chr12:57253764-57431005|-|R3HDM2,chr12:57431116-57433935|+|AC126614.1
chr12|57111240|57112712	chr12	57111240	57112712	Enhancer	16517	chr12:57128493-57213351|+|LRP1
chr12|56359754|56360722	chr12	56359754	56360722	Promoter	0	chr12:56341597-56360131|-|STAT2
chr12|53751845|53752189	chr12	53751845	53752189	Enhancer	2341	chr12:53754358-53762104|+|AC076968.1
chr12|53208879|53209325	chr12	53208879	53209325	Promoter	1820	chr12:53191323-53207282|-|ITGB7
chr12|49741106|49742076	chr12	49741106	49742076	Promoter	0	chr12:49741557-49764934|+|TMBIM6
chr12|48157414|48157931	chr12	48157414	48157931	Promoter	0	chr12:48147789-48157595|-|ASB8
chr12|47651428|47652033	chr12	47651428	47652033	Enhancer	48186	chr12:47699401-47699917|-|AC004241.3
chr12|47215501|47215975	chr12	47215501	47215975	Promoter	718	chr12:47205898-47216456|-|PCED1B-AS1
chr12|47080761|47081189	chr12	47080761	47081189	Promoter	1024	chr12:47075707-47079951|-|AMIGO2
chr12|46372296|46373600	chr12	46372296	46373600	Promoter	0	chr12:46358188-46372773|-|SLC38A2
chr12|32134492|32134902	chr12	32134492	32134902	Enhancer	25621	chr12:32109076-32109602|+|AC048344.4
chr12|30851204|30851795	chr12	30851204	30851795	Enhancer	10421	chr12:30861921-30862179|+|PPIAP44
chr12|25051582|25052573	chr12	25051582	25052573	Enhancer	41822	chr12:25092715-25093900|-|CENPUP2
chr12|24948342|24948797	chr12	24948342	24948797	Promoter	531	chr12:24810024-24949101|-|BCAT1
chr12|12009821|12010773	chr12	12009821	12010773	Enhancer	39547	chr12:12049844-12099695|+|BCL2L14
chr12|10613450|10613900	chr12	10613450	10613900	Promoter	0	chr12:10604193-10613609|-|MAGOHB
chr12|10364043|10365272	chr12	10364043	10365272	Promoter	888	chr12:10363769-10398506|+|AC022075.1
chr12|6960678|6961182	chr12	6960678	6961182	Enhancer	2316	chr12:6963246-6964447|+|MIR200CHG
chr12|6663192|6663469	chr12	6663192	6663469	Promoter	188	chr12:6650301-6663142|-|ING4
chr12|6451389|6452556	chr12	6451389	6452556	Promoter	0	chr12:6452042-6462316|+|TAPBPL,chr12:6439161-6451567|-|CD27-AS1
chr12|4648903|4649437	chr12	4648903	4649437	Promoter	0	chr12:4615508-4649051|-|AKAP3,chr12:4649101-4774184|+|AC005833.1,chr12:4649114-4694317|+|NDUFA9
chr12|4145923|4146345	chr12	4145923	4146345	Enhancer	28002	chr12:4109661-4118132|-|AC007207.1
chr12|4142663|4143287	chr12	4142663	4143287	Enhancer	24843	chr12:4109661-4118132|-|AC007207.1
chr12|389217|389915	chr12	389217	389915	Promoter	0	chr12:389348-442642|+|CCDC77,chr12:280129-389454|-|KDM5A
chr11|132719287|132719680	chr11	132719287	132719680	Enhancer	53887	chr11:132771623-132773371|-|AP003784.1
chr11|132093888|132094255	chr11	132093888	132094255	Enhancer	109410	chr11:131981096-131984661|-|AP000844.1
chr11|128472092|128472533	chr11	128472092	128472533	Enhancer	50077	chr11:128522390-128522449|+|MIR6090
chr11|123381853|123382112	chr11	123381853	123382112	Promoter	470	chr11:123381440-123381512|-|MIR4493
chr11|122675167|122675583	chr11	122675167	122675583	Enhancer	19653	chr11:122655722-122814473|+|UBASH3B
chr11|121468003|121468290	chr11	121468003	121468290	Enhancer	15133	chr11:121447331-121453013|-|AP000977.1
chr11|118872537|118873020	chr11	118872537	118873020	Enhancer	10987	chr11:118883766-118897799|+|CXCR5
chr11|118841427|118841954	chr11	118841427	118841954	Enhancer	7134	chr11:118833846-118834556|-|SETP16
chr11|118001613|118003006	chr11	118001613	118003006	Enhancer	15961	chr11:117986348-118001479|+|IL10RA
chr11|117230098|117230926	chr11	117230098	117230926	Enhancer	2013	chr11:117204337-117232525|-|PCSK7
chr11|108236161|108236640	chr11	108236161	108236640	Enhancer	13568	chr11:108222832-108369102|+|ATM
chr11|105045142|105045450	chr11	105045142	105045450	Enhancer	10046	chr11:105025508-105035250|-|CASP1
chr11|102452821|102453205	chr11	102452821	102453205	Promoter	0	chr11:102452919-102462008|+|AP001830.1,chr11:102396332-102452839|-|TMEM123
chr11|88016448|88016713	chr11	88016448	88016713	Enhancer	29027	chr11:87847259-88045608|-|AP000676.5
chr11|87030707|87030966	chr11	87030707	87030966	Enhancer	6253	chr11:87024583-87025777|+|HNRNPCP8
chr11|85664043|85665262	chr11	85664043	85665262	Enhancer	16685	chr11:85647967-85656543|+|TMEM126A
chr11|83194121|83194726	chr11	83194121	83194726	Promoter	629	chr11:83184491-83193794|-|AP000873.2
chr11|77820739|77821289	chr11	77820739	77821289	Promoter	0	chr11:77659996-77821017|-|RSF1,chr11:77821109-77918432|+|AAMDC
chr11|77473538|77473711	chr11	77473538	77473711	Promoter	253	chr11:77473371-77477030|+|AP003680.1
chr11|75815669|75816045	chr11	75815669	75816045	Promoter	647	chr11:75815210-76144232|+|UVRAG
chr11|72222884|72223613	chr11	72222884	72223613	Promoter	1518	chr11:72224767-72239147|+|INPPL1
chr11|71387314|71389006	chr11	71387314	71389006	Enhancer	35263	chr11:71382601-71423423|-|AP002387.1
chr11|69642608|69643181	chr11	69642608	69643181	Promoter	1807	chr11:69641087-69654474|+|CCND1
chr11|68842781|68843660	chr11	68842781	68843660	Promoter	1289	chr11:68754620-68841931|-|CPT1A
chr11|66126001|66126431	chr11	66126001	66126431	Enhancer	55944	chr11:66070272-66244744|+|PACS1
chr11|65927959|65928367	chr11	65927959	65928367	Enhancer	8828	chr11:65919335-65921563|+|DRAP1
chr11|65614177|65614455	chr11	65614177	65614455	Promoter	0	chr11:65597756-65614221|-|MAP3K11
chr11|65472247|65472557	chr11	65472247	65472557	Enhancer	15826	chr11:65487246-65488228|-|AP000769.3
chr11|64880675|64881181	chr11	64880675	64881181	Promoter	607	chr11:64881535-64881945|+|AP001187.1
chr11|64240519|64241119	chr11	64240519	64241119	Promoter	0	chr11:64241095-64244134|+|FKBP2
chr11|63985452|63986403	chr11	63985452	63986403	Promoter	0	chr11:63985853-64001811|+|OTUB1
chr11|63871893|63872406	chr11	63871893	63872406	Enhancer	10535	chr11:63882587-63882685|-|RNU6-1306P
chr11|63567067|63567347	chr11	63567067	63567347	Enhancer	3828	chr11:63552770-63563379|-|HRASLS2
chr11|62924021|62924437	chr11	62924021	62924437	Enhancer	2866	chr11:62908679-62921363|-|CHRM1
chr11|62787123|62787991	chr11	62787123	62787991	Promoter	0	chr11:62787402-62790400|+|TMEM179B
chr11|61362154|61362713	chr11	61362154	61362713	Promoter	0	chr11:61362361-61369509|+|TMEM138,chr11:61348745-61362299|-|CYB561A3
chr11|59615615|59616893	chr11	59615615	59616893	Promoter	0	chr11:59616429-59639861|+|AP000442.2,chr11:59574398-59615774|-|OSBP
chr11|59142480|59143019	chr11	59142480	59143019	Promoter	0	chr11:59130133-59142755|-|FAM111A-DT,chr11:59142748-59155039|+|FAM111A,chr11:59142121-59142610|-|AP001258.1
chr11|57741222|57741529	chr11	57741222	57741529	Promoter	0	chr11:57741250-57743550|+|SELENOH
chr11|47265124|47265483	chr11	47265124	47265483	Enhancer	4072	chr11:47269376-47330031|+|MADD
chr11|46380604|46380923	chr11	46380604	46380923	Promoter	0	chr11:46380756-46383837|+|MDK
chr11|44564949|44565353	chr11	44564949	44565353	Promoter	450	chr11:44565601-44620358|+|CD82
chr11|44559427|44559856	chr11	44559427	44559856	Enhancer	5959	chr11:44565601-44620358|+|CD82
chr11|43992799|43993194	chr11	43992799	43993194	Enhancer	45790	chr11:43943787-43947206|-|AC087521.1
chr11|43868972|43869536	chr11	43868972	43869536	Enhancer	11472	chr11:43829709-43880726|-|AC087521.2
chr11|43643953|43644253	chr11	43643953	43644253	Enhancer	36635	chr11:43680738-43856615|+|HSD17B12
chr11|39371179|39371490	chr11	39371179	39371490	Enhancer	110227	chr11:39261107-39261213|+|RNU6-99P
chr11|36449805|36450566	chr11	36449805	36450566	Enhancer	24063	chr11:36425447-36426122|-|AC009656.1
chr11|35662218|35663208	chr11	35662218	35663208	Promoter	0	chr11:35662775-35818007|+|TRIM44
chr11|35177343|35177791	chr11	35177343	35177791	Enhancer	34983	chr11:35212550-35214007|+|AL133330.1
chr11|33893658|33894337	chr11	33893658	33894337	Promoter	1921	chr11:33858576-33892076|-|LMO2
chr11|28107720|28108353	chr11	28107720	28108353	Promoter	0	chr11:28020619-28108156|-|KIF18A,chr11:28108248-28333507|+|METTL15
chr11|22625108|22626241	chr11	22625108	22626241	Promoter	0	chr11:22622890-22625841|-|FANCF
chr11|20360607|20361081	chr11	20360607	20361081	Enhancer	2841	chr11:20363685-20383783|+|HTATIP2
chr11|20157082|20157539	chr11	20157082	20157539	Enhancer	3302	chr11:20156155-20160613|-|DBX1
chr11|18634489|18635035	chr11	18634489	18635035	Promoter	420	chr11:18606403-18634342|-|SPTY2D1
chr11|18246400|18247009	chr11	18246400	18247009	Promoter	1801	chr11:18248389-18248506|-|RNA5SP333
chr11|17230460|17230887	chr11	17230460	17230887	Enhancer	2394	chr11:17228279-17229151|+|AC107956.1
chr11|14300655|14301109	chr11	14300655	14301109	Enhancer	27191	chr11:14262846-14273691|-|SPON1-AS1
chr11|12189618|12189890	chr11	12189618	12189890	Enhancer	26071	chr11:12163683-12163767|+|MIR6124
chr11|10743654|10744026	chr11	10743654	10744026	Enhancer	7406	chr11:10751246-10779746|+|CTR9
chr11|9280664|9281067	chr11	9280664	9281067	Enhancer	15515	chr11:9138825-9265350|-|DENND5A
chr11|9263812|9265095	chr11	9263812	9265095	Promoter	896	chr11:9138825-9265350|-|DENND5A
chr11|9060759|9061108	chr11	9060759	9061108	Enhancer	29445	chr11:9090312-9090379|-|MIR5691
chr11|6605829|6606402	chr11	6605829	6606402	Promoter	1695	chr11:6603642-6604420|-|AC091564.2
chr11|5689672|5690008	chr11	5689672	5690008	Promoter	0	chr11:5689790-5710863|+|TRIM22
chr11|5684869|5685215	chr11	5684869	5685215	Enhancer	4748	chr11:5689790-5710863|+|TRIM22
chr11|5624723|5625204	chr11	5624723	5625204	Enhancer	5199	chr11:5619764-5644398|+|TRIM34
chr11|4393372|4393911	chr11	4393372	4393911	Promoter	0	chr11:4393783-4476361|+|OR52K3P,chr11:4384897-4393702|-|TRIM21
chr10|114538355|114538944	chr10	114538355	114538944	Enhancer	36302	chr10:114501997-114502347|-|AL133384.1
chr10|110918357|110919451	chr10	110918357	110919451	Promoter	0	chr10:110898728-110919201|-|BBIP1
chr10|110414314|110414852	chr10	110414314	110414852	Enhancer	36046	chr10:110450629-110451240|+|HMGB3P5
chr10|101830736|101831324	chr10	101830736	101831324	Enhancer	11952	chr10:101819078-101828779|+|KCNIP2-AS1
chr10|100267453|100267995	chr10	100267453	100267995	Promoter	0	chr10:100232298-100267638|-|CWF19L1
chr10|98361428|98361728	chr10	98361428	98361728	Enhancer	33729	chr10:98395218-98395307|-|MIR1287
chr10|91635460|91635747	chr10	91635460	91635747	Enhancer	2532	chr10:91628442-91633071|-|PPP1R3C
chr10|89301946|89302181	chr10	89301946	89302181	Enhancer	18298	chr10:89283765-89292125|+|AL353751.1
chr10|89251922|89252212	chr10	89251922	89252212	Enhancer	31627	chr10:89283694-89309271|+|IFIT2
chr10|88392254|88392567	chr10	88392254	88392567	Enhancer	133038	chr10:88259129-88259372|-|AL353149.1
chr10|87635693|87636142	chr10	87635693	87636142	Enhancer	6689	chr10:87642607-87642954|+|RPS26P38
chr10|79445333|79446110	chr10	79445333	79446110	Promoter	0	chr10:79382325-79445627|-|ZCCHC24
chr10|73874719|73875636	chr10	73874719	73875636	Promoter	586	chr10:73812501-73874591|-|CAMK2G
chr10|73167670|73168159	chr10	73167670	73168159	Promoter	0	chr10:73133656-73168071|-|ECD
chr10|72260989|72261713	chr10	72260989	72261713	Enhancer	12573	chr10:72273924-72276036|+|DDIT4
chr10|72248532|72249064	chr10	72248532	72249064	Enhancer	25126	chr10:72273924-72276036|+|DDIT4
chr10|72215752|72216416	chr10	72215752	72216416	Promoter	0	chr10:72216000-72235860|+|ANAPC16
chr10|70162839|70163223	chr10	70162839	70163223	Promoter	654	chr10:70163685-70164124|+|CALM2P2
chr10|69044215|69044578	chr10	69044215	69044578	Enhancer	21618	chr10:69022778-69023866|+|ACTBP14
chr10|62681439|62681885	chr10	62681439	62681885	Enhancer	37889	chr10:62643773-62670374|+|AC067752.1
chr10|61812106|61812464	chr10	61812106	61812464	Enhancer	8961	chr10:61781745-61821246|-|LINC02625
chr10|60731552|60731992	chr10	60731552	60731992	Promoter	1718	chr10:60026298-60733490|-|ANK3
chr10|45972207|45972530	chr10	45972207	45972530	Promoter	0	chr10:45972489-46003742|+|TIMM23
chr10|43816320|43816592	chr10	43816320	43816592	Enhancer	26069	chr10:43789249-43790387|-|HNRNPA3P1
chr10|35208450|35208864	chr10	35208450	35208864	Promoter	1759	chr10:35210416-35210750|+|AL117336.1
chr10|28368270|28368501	chr10	28368270	28368501	Enhancer	27443	chr10:28338554-28340942|-|ZNF101P1
chr10|27242856|27243369	chr10	27242856	27243369	Promoter	0	chr10:27243130-27250804|+|AL160291.1
chr10|24464150|24464596	chr10	24464150	24464596	Enhancer	18661	chr10:24481180-24483034|-|AL353583.1
chr10|22436756|22437795	chr10	22436756	22437795	Enhancer	40750	chr10:22475455-22478026|-|AL513128.2
chr10|22251560|22252466	chr10	22251560	22252466	Promoter	0	chr10:22252072-22254589|+|AL158211.5
chr10|21372952|21373353	chr10	21372952	21373353	Promoter	202	chr10:21340233-21372950|-|LINC02643
chr10|14659632|14659936	chr10	14659632	14659936	Enhancer	3710	chr10:14663395-14663494|-|RNA5SP302
chr10|12042677|12043650	chr10	12042677	12043650	Promoter	0	chr10:11920022-12043170|-|UPF2
chr10|11209612|11209992	chr10	11209612	11209992	Enhancer	38426	chr10:11168922-11171376|-|AL136320.1
chr10|6267212|6267681	chr10	6267212	6267681	Enhancer	10240	chr10:6277687-6335982|+|LINC02649
chr10|6050284|6051402	chr10	6050284	6051402	Enhancer	11482	chr10:6010689-6062325|-|IL2RA
chr10|5813245|5814221	chr10	5813245	5814221	Promoter	0	chr10:5813985-5814441|+|AL596094.1,chr10:5765223-5813434|-|GDI2
chr10|5684422|5685712	chr10	5684422	5685712	Promoter	0	chr10:5684838-5763740|+|TASOR2
chr10|5291730|5291971	chr10	5291730	5291971	Enhancer	3380	chr10:5275173-5288470|-|AKR1C7P
chr10|3935109|3935693	chr10	3935109	3935693	Enhancer	23374	chr10:3912027-3935813|+|LINC02660
chr10|136061|136449	chr10	136061	136449	Promoter	1790	chr10:134465-254637|+|ZMYND11
chr1|248565555|248565936	chr1	248565555	248565936	Enhancer	2973	chr1:248556912-248562772|-|OR2T29
chr1|244047732|244048600	chr1	244047732	244048600	Promoter	773	chr1:244048939-244057476|+|ZBTB18
chr1|234963210|234963515	chr1	234963210	234963515	Enhancer	5690	chr1:234957342-234969053|-|AL391832.2
chr1|234962634|234963005	chr1	234962634	234963005	Enhancer	5588	chr1:234957231-234959989|+|AL391832.1
chr1|234772777|234773111	chr1	234772777	234773111	Enhancer	12888	chr1:234757619-234760056|-|AL360294.1
chr1|234758949|234759258	chr1	234758949	234759258	Promoter	952	chr1:234757619-234760056|-|AL360294.1
chr1|229664173|229664362	chr1	229664173	229664362	Enhancer	25636	chr1:229688999-229689904|-|AL354983.1
chr1|228406485|228407071	chr1	228406485	228407071	Promoter	0	chr1:228393673-228406835|-|TRIM11
chr1|225897167|225897899	chr1	225897167	225897899	Enhancer	8387	chr1:225886282-225889146|-|LEFTY1
chr1|222643855|222644571	chr1	222643855	222644571	Enhancer	2355	chr1:222641414-222641858|-|AL592148.1
chr1|221741808|221742621	chr1	221741808	221742621	Promoter	0	chr1:221701424-221742089|-|DUSP10
chr1|220157079|220157476	chr1	220157079	220157476	Enhancer	12926	chr1:220143964-220144351|-|RPS15AP12
chr1|212683270|212683757	chr1	212683270	212683757	Enhancer	16326	chr1:212686417-212699840|-|BATF3
chr1|208086454|208086964	chr1	208086454	208086964	Enhancer	127417	chr1:207959292-207969329|+|AL356275.1
chr1|207825762|207826288	chr1	207825762	207826288	Enhancer	23502	chr1:207802443-207802523|-|MIR29B2
chr1|206769213|206769722	chr1	206769213	206769722	Enhancer	3026	chr1:206767602-206772494|-|IL10
chr1|206470201|206470540	chr1	206470201	206470540	Promoter	0	chr1:206470476-206496889|+|IKBKE
chr1|206202918|206203790	chr1	206202918	206203790	Promoter	739	chr1:206186179-206204093|-|FAM72A
chr1|205748941|205749595	chr1	205748941	205749595	Promoter	914	chr1:205712822-205750182|-|NUCKS1
chr1|205631071|205631757	chr1	205631071	205631757	Promoter	548	chr1:205607943-205631962|-|ELK4
chr1|205288205|205288640	chr1	205288205	205288640	Enhancer	33368	chr1:205302059-205321791|-|NUAK2
chr1|199932149|199932436	chr1	199932149	199932436	Enhancer	23371	chr1:199908921-199909648|+|AL445687.2
chr1|193418425|193418721	chr1	193418425	193418721	Enhancer	113828	chr1:193304745-193365953|+|LINC01031
chr1|180502458|180503015	chr1	180502458	180503015	Promoter	0	chr1:180269653-180502954|-|ACBD6
chr1|173406659|173407018	chr1	173406659	173407018	Enhancer	43105	chr1:173362397-173363733|-|AL645568.2
chr1|172746205|172746681	chr1	172746205	172746681	Enhancer	2117	chr1:172748560-172749502|+|SLC25A38P1
chr1|172532020|172533115	chr1	172532020	172533115	Promoter	0	chr1:172532349-172611833|+|SUCO
chr1|172394112|172394420	chr1	172394112	172394420	Enhancer	26419	chr1:172420685-172468831|+|C1orf105
chr1|172117886|172118164	chr1	172117886	172118164	Enhancer	20783	chr1:172138808-172138888|+|MIR3120
chr1|171484990|171485950	chr1	171484990	171485950	Promoter	0	chr1:171485551-171593511|+|PRRC2C
chr1|169694385|169694797	chr1	169694385	169694797	Enhancer	17111	chr1:169690665-169711702|-|SELL
chr1|169604756|169605350	chr1	169604756	169605350	Enhancer	18465	chr1:169514166-169586588|-|F5
chr1|168178567|168179119	chr1	168178567	168179119	Promoter	0	chr1:168178962-168202109|+|TIPRL
chr1|167936044|167936834	chr1	167936044	167936834	Promoter	0	chr1:167936559-168075843|+|DCAF6
chr1|167642238|167642429	chr1	167642238	167642429	Enhancer	11659	chr1:167627385-167630674|-|AL031733.2
chr1|167627679|167628365	chr1	167627679	167628365	Enhancer	2071	chr1:167630093-167708696|+|RCSD1
chr1|167447672|167448310	chr1	167447672	167448310	Enhancer	10670	chr1:167457383-167458661|-|AL359962.1
chr1|166489591|166490457	chr1	166489591	166490457	Promoter	0	chr1:166475772-166490039|-|LINC01675
chr1|161962564|161962852	chr1	161962564	161962852	Enhancer	61146	chr1:161983192-162023854|-|OLFML2B
chr1|161523438|161524043	chr1	161523438	161524043	Promoter	799	chr1:161524540-161526894|+|HSPA6
chr1|161097647|161098452	chr1	161097647	161098452	Promoter	0	chr1:161098361-161100346|+|KLHDC9
chr1|159076716|159077494	chr1	159076716	159077494	Promoter	0	chr1:159062484-159076766|-|AIM2
chr1|155637379|155638007	chr1	155637379	155638007	Enhancer	22552	chr1:155614726-155660245|-|AL353807.3
chr1|154272223|154272640	chr1	154272223	154272640	Promoter	0	chr1:154272511-154275875|+|HAX1
chr1|153945689|153946566	chr1	153945689	153946566	Promoter	590	chr1:153929501-153946718|-|DENND4B
chr1|152459853|152460526	chr1	152459853	152460526	Enhancer	45926	chr1:152409243-152414263|-|CRNN
chr1|151984583|151984947	chr1	151984583	151984947	Enhancer	9094	chr1:151982915-151993859|-|S100A10
chr1|151254313|151254780	chr1	151254313	151254780	Promoter	0	chr1:151254703-151267479|+|PSMD4
chr1|151008074|151008582	chr1	151008074	151008582	Promoter	0	chr1:151008449-151035713|+|PRUNE1,chr1:150996086-151008375|-|MINDY1
chr1|149633628|149633926	chr1	149633628	149633926	Enhancer	26012	chr1:149607765-149612402|+|AC242842.1
chr1|148334099|148334824	chr1	148334099	148334824	Promoter	0	chr1:148334479-148334554|-|MIR5087,chr1:148334612-148334767|-|RNU1-122P
chr1|148318620|148318952	chr1	148318620	148318952	Promoter	773	chr1:148317683-148318013|-|AC245100.5
chr1|147599804|147600079	chr1	147599804	147600079	Enhancer	58440	chr1:147541501-147626216|+|BCL9
chr1|145690580|145690944	chr1	145690580	145690944	Enhancer	16638	chr1:145670852-145707400|-|PDZK1
chr1|145215737|145216291	chr1	145215737	145216291	Promoter	0	chr1:145164099-145216058|-|LINC01145
chr1|121184375|121185150	chr1	121184375	121185150	Promoter	0	chr1:121184810-121392822|+|SRGAP2C
chr1|120913996|120914358	chr1	120913996	120914358	Promoter	0	chr1:120913151-120914238|-|AC241377.3
chr1|116570389|116571037	chr1	116570389	116571037	Promoter	326	chr1:116514534-116571039|-|CD58
chr1|114482595|114482976	chr1	114482595	114482976	Enhancer	14470	chr1:114468315-114469282|+|EIF2S2P5
chr1|112336961|112337420	chr1	112336961	112337420	Enhancer	23337	chr1:112177234-112360528|-|AL445426.1
chr1|111203837|111204919	chr1	111203837	111204919	Promoter	0	chr1:111185969-111204409|-|DENND2D
chr1|110030861|110031453	chr1	110030861	110031453	Promoter	420	chr1:110031577-110054641|+|STRIP1
chr1|109910633|109911565	chr1	109910633	109911565	Promoter	0	chr1:109910849-109930992|+|CSF1
chr1|108559758|108560242	chr1	108559758	108560242	Promoter	0	chr1:108560089-108644900|+|FAM102B
chr1|91885967|91886224	chr1	91885967	91886224	Enhancer	20239	chr1:91680343-91906335|-|TGFBR3
chr1|89041362|89041743	chr1	89041362	89041743	Enhancer	18686	chr1:89006680-89022866|-|GBP3
chr1|85278965|85279352	chr1	85278965	85279352	Enhancer	2254	chr1:85265776-85276904|-|BCL10
chr1|85201848|85202300	chr1	85201848	85202300	Promoter	1058	chr1:85156889-85201016|-|SYDE2
chr1|77779447|77779809	chr1	77779447	77779809	Promoter	0	chr1:77779624-77879539|+|MIGA1
chr1|58815939|58816653	chr1	58815939	58816653	Enhancer	2954	chr1:58812808-58813342|-|AL136985.2
chr1|46616543|46616847	chr1	46616543	46616847	Promoter	196	chr1:46607715-46616891|-|MOB3C
chr1|46340420|46341108	chr1	46340420	46341108	Promoter	587	chr1:46340177-46362192|+|NSUN4
chr1|45544920|45545318	chr1	45544920	45545318	Enhancer	5424	chr1:45550543-45570049|+|AKR1A1
chr1|43368205|43368690	chr1	43368205	43368690	Promoter	373	chr1:43363398-43368074|-|ELOVL1
chr1|42658269|42658808	chr1	42658269	42658808	Promoter	0	chr1:42658423-42676758|+|PPIH
chr1|41891315|41892002	chr1	41891315	41892002	Enhancer	27263	chr1:41506365-41918922|-|HIVEP3
chr1|41727390|41727778	chr1	41727390	41727778	Enhancer	98768	chr1:41585306-41628816|-|AC119676.1
chr1|40795442|40795858	chr1	40795442	40795858	Enhancer	9196	chr1:40804846-40805141|+|RN7SL326P
chr1|39193290|39193563	chr1	39193290	39193563	Enhancer	13085	chr1:39206512-39206957|+|AL356055.1
chr1|37514755|37515288	chr1	37514755	37515288	Promoter	0	chr1:37492575-37514774|-|MEAF6
chr1|32200239|32200946	chr1	32200239	32200946	Promoter	0	chr1:32200386-32205387|+|CCDC28B
chr1|31956117|31956425	chr1	31956117	31956425	Enhancer	17903	chr1:31906421-31938368|-|PTP4A2
chr1|28369613|28370085	chr1	28369613	28370085	Promoter	0	chr1:28369740-28500364|+|PHACTR4
chr1|26787240|26788340	chr1	26787240	26788340	Promoter	0	chr1:26787995-26798398|+|PIGV
chr1|24535011|24535403	chr1	24535011	24535403	Promoter	0	chr1:24496270-24535400|-|RCAN3AS
chr1|23691500|23692159	chr1	23691500	23692159	Promoter	0	chr1:23691742-23696835|+|RPL11
chr1|22884996|22885533	chr1	22884996	22885533	Enhancer	22038	chr1:22863159-22863226|-|MIR4253
chr1|21293891|21295004	chr1	21293891	21295004	Promoter	1157	chr1:21293290-21299774|+|AL031728.1
chr1|20732995|20733364	chr1	20732995	20733364	Promoter	299	chr1:20732880-20733952|+|AL663074.1
chr1|20248800|20249270	chr1	20248800	20249270	Enhancer	5940	chr1:20243095-20244655|+|LINC01757
chr1|19596248|19597330	chr1	19596248	19597330	Promoter	0	chr1:19597067-19656914|+|MICOS10-NBL1,chr1:19596979-19658456|+|NBL1,chr1:19591802-19596832|-|AL031727.2
chr1|19124380|19124708	chr1	19124380	19124708	Enhancer	49033	chr1:19072110-19075511|-|AL137127.1
chr1|19011067|19011513	chr1	19011067	19011513	Enhancer	54614	chr1:18904280-18956676|-|IFFO2
chr1|16420650|16421151	chr1	16420650	16421151	Enhancer	16523	chr1:16398643-16437424|-|SPATA21
chr1|16387168|16387688	chr1	16387168	16387688	Enhancer	17898	chr1:16369150-16369530|-|RPL22P3
chr1|16366974|16368181	chr1	16366974	16368181	Promoter	0	chr1:16367088-16398145|+|SZRD1
chr1|12166739|12167242	chr1	12166739	12167242	Promoter	0	chr1:12166943-12167038|+|MIR7846,chr1:12166991-12209220|+|TNFRSF1B
chr1|11908421|11909314	chr1	11908421	11909314	Promoter	715	chr1:11908152-11908271|+|RNU5E-1
chr1|10693805|10694216	chr1	10693805	10694216	Enhancer	42160	chr1:10736171-150241860|+|RF00004
chr1|9626209|9627290	chr1	9626209	9627290	Enhancer	20075	chr1:9646825-149636929|+|RF00003
chr1|9412934|9413308	chr1	9412934	9413308	Enhancer	9741	chr1:9421098-9422862|-|BX323043.1
chr1|8664090|8664421	chr1	8664090	8664421	Enhancer	86174	chr1:8750430-8751087|+|RPL7P11
chr1|6359474|6360130	chr1	6359474	6360130	Enhancer	33753	chr1:6393555-6394391|+|AL031848.2
chr1|3891047|3891402	chr1	3891047	3891402	Enhancer	9047	chr1:3889133-3900272|-|C1orf174

## Sheet: Sheet2
BLIMP1peaksIRFmotifs	1_chrom	2_start	3_end	4_type	5_nearestDistanceToTSS	6_nearestTargetTSS
chrX|154980687|154981154	chrX	154980687	154981154	Enhancer	41802	chrX:154835788-155022723|-|F8
chrX|130082275|130082567	chrX	130082275	130082567	Enhancer	28295	chrX:130064874-130110716|-|ELF4
chrX|72020789|72021233	chrX	72020789	72021233	Enhancer	23534	chrX:72044545-72044892|+|RPS26P11
chrX|56812548|56813091	chrX	56812548	56813091	Enhancer	75242	chrX:56737242-56737577|-|UQCRBP1
chrX|49308445|49309781	chrX	49308445	49309781	Enhancer	5444	chrX:49303669-49319844|+|GAGE10
chrX|45806310|45807171	chrX	45806310	45807171	Enhancer	36466	chrX:45745211-45770274|-|MIR222HG
chrX|45771591|45771894	chrX	45771591	45771894	Promoter	1468	chrX:45745211-45770274|-|MIR222HG
chrX|45068808|45069027	chrX	45068808	45069027	Enhancer	114333	chrX:45183251-45333557|+|AC136489.1
chrX|24479868|24480306	chrX	24479868	24480306	Enhancer	14866	chrX:24465221-24550466|+|PDK3
chrX|12950101|12951125	chrX	12950101	12951125	Enhancer	24497	chrX:12975110-12977227|+|TMSB4X
chr9|134065585|134066508	chr9	134065585	134066508	Enhancer	2488	chr9:134030305-134068535|-|BRD3
chr9|132769334|132770499	chr9	132769334	132770499	Promoter	0	chr9:132768965-132770212|-|AL445645.1
chr9|130039429|130039737	chr9	130039429	130039737	Enhancer	3611	chr9:129887187-130043194|-|FNBP1
chr9|129383592|129384158	chr9	129383592	129384158	Enhancer	3405	chr9:129380136-129380470|-|AL353803.3
chr9|128024755|128025064	chr9	128024755	128025064	Enhancer	32452	chr9:128039135-128057362|-|AL360268.2
chr9|124218679|124219142	chr9	124218679	124219142	Enhancer	38695	chr9:124257606-124353307|+|NEK6
chr9|114806282|114806563	chr9	114806282	114806563	Promoter	383	chr9:114784652-114806039|-|TNFSF15
chr9|113581515|113582418	chr9	113581515	113582418	Enhancer	8052	chr9:113570190-113590019|-|AL162727.2
chr9|109974405|109974803	chr9	109974405	109974803	Enhancer	50754	chr9:110024881-110025358|-|AL158823.1
chr9|107246204|107246681	chr9	107246204	107246681	Enhancer	36836	chr9:107283279-107332192|+|RAD23B
chr9|105385388|105385810	chr9	105385388	105385810	Enhancer	62197	chr9:105447796-105552433|+|FSD1L
chr9|98119052|98119599	chr9	98119052	98119599	Promoter	0	chr9:98069275-98119222|-|TRIM14
chr9|98108416|98109010	chr9	98108416	98109010	Enhancer	10509	chr9:98069275-98119222|-|TRIM14
chr9|91207562|91208482	chr9	91207562	91208482	Enhancer	2277	chr9:91206175-91210299|-|AL158071.5
chr9|91047572|91047868	chr9	91047572	91047868	Enhancer	50666	chr9:90997054-91001871|+|AL355607.2
chr9|89999713|90000162	chr9	89999713	90000162	Enhancer	21655	chr9:89978282-89987486|+|AL161629.1
chr9|83979140|83980344	chr9	83979140	83980344	Promoter	862	chr9:83968083-83980604|-|HNRNPK
chr9|78370996|78371421	chr9	78370996	78371421	Enhancer	74083	chr9:78297125-78330093|+|PSAT1
chr9|69168458|69169268	chr9	69168458	69169268	Enhancer	47599	chr9:69121264-69274615|+|TJP2
chr9|37302350|37302572	chr9	37302350	37302572	Enhancer	31496	chr9:37333857-37333957|-|RNU6-677P
chr9|34646370|34647194	chr9	34646370	34647194	Promoter	0	chr9:34646645-34657113|+|AL162231.3,chr9:34646589-34651035|+|GALT
chr9|33264396|33265264	chr9	33264396	33265264	Promoter	0	chr9:33264879-33282070|+|CHMP5,chr9:33252471-33264708|-|BAG1
chr9|14322318|14322900	chr9	14322318	14322900	Enhancer	5524	chr9:14317085-14357854|+|AL136366.1
chr8|141245166|141245831	chr8	141245166	141245831	Enhancer	7793	chr8:141252286-141253292|-|AC011676.1
chr8|141001947|141002587	chr8	141001947	141002587	Promoter	954	chr8:140657900-141001313|-|PTK2
chr8|127993133|127993490	chr8	127993133	127993490	Enhancer	5819	chr8:127999131-127999294|+|RNU1-106P
chr8|127196807|127197313	chr8	127196807	127197313	Enhancer	30481	chr8:127072694-127227541|-|CASC19
chr8|125527522|125527962	chr8	125527522	125527962	Enhancer	60803	chr8:125466939-125541373|+|AC091114.1
chr8|123274724|123275552	chr8	123274724	123275552	Promoter	0	chr8:123248451-123275541|-|ZHX1
chr8|102662379|102663316	chr8	102662379	102663316	Enhancer	6383	chr8:102656464-102687118|+|AP002851.1
chr8|102287288|102287681	chr8	102287288	102287681	Enhancer	31092	chr8:102256392-102257821|+|AP002907.1
chr8|89984049|89984790	chr8	89984049	89984790	Promoter	0	chr8:89933336-89984716|-|NBN
chr8|80893665|80893916	chr8	80893665	80893916	Enhancer	19009	chr8:80628451-80874781|-|ZNF704
chr8|70374511|70374889	chr8	70374511	70374889	Enhancer	17353	chr8:70357347-70357448|+|RNY3P14
chr8|65611648|65612462	chr8	65611648	65612462	Enhancer	19583	chr8:65591850-65592472|-|AC100814.1
chr8|53657851|53658127	chr8	53657851	53658127	Enhancer	54708	chr8:53712697-53712896|+|AC103778.1
chr8|48318876|48319249	chr8	48318876	48319249	Enhancer	2393	chr8:48316669-48316770|+|RNA5SP531
chr8|43057511|43058111	chr8	43057511	43058111	Promoter	1488	chr8:43056323-43085785|+|FNTA
chr8|42217035|42217547	chr8	42217035	42217547	Enhancer	9567	chr8:42175233-42207724|-|PLAT
chr8|29499167|29499978	chr8	29499167	29499978	Enhancer	27739	chr8:29527312-29530323|+|AC084026.2
chr8|29262814|29263089	chr8	29262814	29263089	Promoter	145	chr8:29067278-29263097|-|KIF13B
chr8|26575746|26577334	chr8	26575746	26577334	Enhancer	28871	chr8:26547669-26548463|+|AC015743.1
chr8|23682431|23683174	chr8	23682431	23683174	Promoter	0	chr8:23678697-23682938|-|NKX3-1
chr8|17697319|17697761	chr8	17697319	17697761	Enhancer	6448	chr8:17703988-17706187|+|AC124069.1
chr7|157477862|157478347	chr7	157477862	157478347	Enhancer	11873	chr7:157466231-157499716|+|AC006372.3
chr7|154927729|154928864	chr7	154927729	154928864	Promoter	0	chr7:154928485-154952188|+|PAXIP1-AS2
chr7|151349743|151350605	chr7	151349743	151350605	Enhancer	8475	chr7:151341699-151378449|+|NUB1
chr7|151243304|151243930	chr7	151243304	151243930	Enhancer	3218	chr7:151240399-151240972|+|AC021097.1
chr7|141263595|141263907	chr7	141263595	141263907	Enhancer	88226	chr7:141351977-141352768|+|NDUFB10P2
chr7|140656546|140656987	chr7	140656546	140656987	Enhancer	10937	chr7:140645829-140646126|+|RN7SL771P
chr7|140477280|140477658	chr7	140477280	140477658	Enhancer	2036	chr7:140453033-140479505|-|MKRN1
chr7|140403796|140404267	chr7	140403796	140404267	Promoter	0	chr7:140404043-140426250|+|RAB19
chr7|139111688|139112731	chr7	139111688	139112731	Enhancer	2489	chr7:139043515-139109720|-|ZC3HAV1
chr7|137903495|137903968	chr7	137903495	137903968	Enhancer	49616	chr7:137953348-137957966|+|AC022173.1
chr7|135980620|135980947	chr7	135980620	135980947	Enhancer	3424	chr7:135926760-135977359|-|MTPN
chr7|129224436|129224885	chr7	129224436	129224885	Promoter	362	chr7:129225023-129430211|+|AHCYL2
chr7|103811962|103812308	chr7	103811962	103812308	Enhancer	177523	chr7:103471784-103989658|-|RELN
chr7|101122017|101122563	chr7	101122017	101122563	Enhancer	4799	chr7:101127089-101139266|+|SERPINE1
chr7|100479129|100479457	chr7	100479129	100479457	Promoter	0	chr7:100466519-100479232|-|TSC22D4
chr7|100344597|100345277	chr7	100344597	100345277	Enhancer	3029	chr7:100320992-100341908|-|PMS2P1
chr7|100168382|100168918	chr7	100168382	100168918	Promoter	0	chr7:100159244-100168617|-|GAL3ST4
chr7|87219151|87219952	chr7	87219151	87219952	Promoter	1035	chr7:87196160-87220587|-|TMEM243
chr7|50347590|50348028	chr7	50347590	50348028	Enhancer	43140	chr7:50304669-50405101|+|IKZF1
chr7|44847211|44847999	chr7	44847211	44847999	Promoter	478	chr7:44826791-44848083|-|H2AFV
chr7|43834425|43835185	chr7	43834425	43835185	Enhancer	34712	chr7:43866558-43869517|-|MRPS24
chr7|26665016|26665338	chr7	26665016	26665338	Enhancer	27306	chr7:26637871-26647270|+|C7orf71
chr7|5776753|5777267	chr7	5776753	5777267	Enhancer	4729	chr7:5620047-5781739|-|RNF216
chr7|4683938|4684250	chr7	4683938	4684250	Promoter	1799	chr7:4682295-4771442|+|FOXK1
chr7|2037894|2038226	chr7	2037894	2038226	Enhancer	192760	chr7:1845300-1849931|+|AC104129.1
chr7|904778|907385	chr7	904778	907385	Enhancer	19534	chr7:879790-886547|-|AC073957.3
chr6|170552894|170553481	chr6	170552894	170553481	Promoter	0	chr6:170535120-170553307|-|PSMB1
chr6|170271761|170272260	chr6	170271761	170272260	Promoter	463	chr6:170272474-170279887|+|LINC01624
chr6|167152981|167153181	chr6	167152981	167153181	Enhancer	5248	chr6:167156271-167158329|-|GPR31
chr6|166951012|166951615	chr6	166951012	166951615	Enhancer	4810	chr6:166858094-166956124|-|AL159163.1
chr6|152625242|152625487	chr6	152625242	152625487	Enhancer	12034	chr6:152121684-152637399|-|SYNE1
chr6|144305957|144306341	chr6	144305957	144306341	Enhancer	14320	chr6:144291829-144853034|+|UTRN
chr6|143566918|143567333	chr6	143566918	143567333	Enhancer	5094	chr6:143554325-143562031|-|PHACTR2-AS1
chr6|132763310|132763650	chr6	132763310	132763650	Promoter	0	chr6:132743870-132763447|-|VNN2
chr6|125919025|125919415	chr6	125919025	125919415	Enhancer	37550	chr6:125956770-125980244|+|HINT3
chr6|121334409|121334990	chr6	121334409	121334990	Promoter	0	chr6:121079494-121334480|-|TBC1D32
chr6|107822214|107822432	chr6	107822214	107822432	Promoter	1994	chr6:107702154-107824317|-|SCML4
chr6|106512149|106512978	chr6	106512149	106512978	Enhancer	55315	chr6:106451496-106457248|-|AL109920.1
chr6|105991862|105993006	chr6	105991862	105993006	Promoter	1029	chr6:105993463-106109939|+|PRDM1
chr6|105601602|105601886	chr6	105601602	105601886	Enhancer	30452	chr6:105612667-105632196|-|Z97206.2
chr6|104859279|104859911	chr6	104859279	104859911	Promoter	324	chr6:104728094-104859919|-|HACE1
chr6|90458298|90459097	chr6	90458298	90459097	Enhancer	128374	chr6:90513573-90587072|-|MAP3K7
chr6|89079621|89080152	chr6	89079621	89080152	Promoter	780	chr6:89080164-89080667|-|AL353135.1
chr6|75284508|75285187	chr6	75284508	75285187	Promoter	0	chr6:75285014-75297003|+|AL080250.1,chr6:75252924-75284948|-|TMEM30A
chr6|42563676|42564945	chr6	42563676	42564945	Promoter	0	chr6:42564062-42693504|+|UBR2
chr6|34224046|34224627	chr6	34224046	34224627	Enhancer	4897	chr6:34219439-34220066|+|CYCSP55
chr6|28355832|28356358	chr6	28355832	28356358	Promoter	0	chr6:28324737-28356271|-|ZSCAN31
chr6|27809884|27810570	chr6	27809884	27810570	Promoter	0	chr6:27810064-27811300|+|HIST1H3H
chr6|26568668|26569029	chr6	26568668	26569029	Promoter	475	chr6:26569324-26574698|+|AL121936.1
chr6|26365219|26365739	chr6	26365219	26365739	Promoter	320	chr6:26365159-26378320|+|BTN3A2
chr6|14910529|14911261	chr6	14910529	14911261	Enhancer	179108	chr6:14661829-15090003|-|AL138720.1
chr6|5507390|5507906	chr6	5507390	5507906	Enhancer	49615	chr6:5451683-5458033|-|AL021328.1
chr6|3258716|3259642	chr6	3258716	3259642	Enhancer	27372	chr6:3231807-3303373|+|PSMG4
chr6|235822|236475	chr6	235822	236475	Enhancer	30629	chr6:181466-205519|-|AL035696.3
chr5|176658834|176659302	chr5	176658834	176659302	Enhancer	11681	chr5:176647387-176659054|+|TSPAN17
chr5|172807349|172807693	chr5	172807349	172807693	Enhancer	9100	chr5:172816621-172819958|+|AC110011.1
chr5|172777458|172777827	chr5	172777458	172777827	Promoter	1177	chr5:172776465-172782334|+|AC022217.3
chr5|172697504|172697833	chr5	172697504	172697833	Promoter	0	chr5:172690454-172697720|-|AC027309.1
chr5|168486189|168487174	chr5	168486189	168487174	Promoter	0	chr5:168486471-168519301|+|RARS
chr5|160506477|160507157	chr5	160506477	160507157	Enhancer	21465	chr5:160485352-160485450|+|MIR146A
chr5|159097837|159098145	chr5	159097837	159098145	Promoter	1925	chr5:158695916-159099916|-|EBF1
chr5|151151250|151151569	chr5	151151250	151151569	Enhancer	6369	chr5:151100706-151157779|-|ANXA6
chr5|151098292|151098628	chr5	151098292	151098628	Enhancer	10800	chr5:151029945-151087660|-|TNIP1
chr5|150412405|150413029	chr5	150412405	150413029	Promoter	0	chr5:150400041-150412929|-|CD74
chr5|146312991|146313345	chr5	146312991	146313345	Enhancer	25671	chr5:146338839-146341728|+|POU4F3
chr5|143434954|143435648	chr5	143434954	143435648	Promoter	0	chr5:143277931-143435512|-|NR3C1
chr5|133930254|133930574	chr5	133930254	133930574	Enhancer	16737	chr5:133913677-133917269|+|WSPAR
chr5|132410812|132411404	chr5	132410812	132411404	Promoter	0	chr5:132410832-132646079|+|AC116366.3,chr5:132410920-132488702|+|C5orf56
chr5|131289194|131289570	chr5	131289194	131289570	Enhancer	25373	chr5:131264009-131394690|+|CDC42SE2
chr5|120457973|120458494	chr5	120457973	120458494	Enhancer	6066	chr5:120464300-120687332|+|PRR16
chr5|96807303|96808452	chr5	96807303	96808452	Promoter	0	chr5:96760810-96808100|-|ERAP1
chr5|71782375|71782678	chr5	71782375	71782678	Enhancer	26225	chr5:71754378-71756301|-|AC143336.1
chr5|65482877|65483217	chr5	65482877	65483217	Promoter	1127	chr5:65148738-65481920|-|ADAMTS6
chr5|55897209|55897591	chr5	55897209	55897591	Enhancer	38743	chr5:55936143-55941727|+|AC008914.1
chr5|18745737|18746302	chr5	18745737	18746302	Promoter	0	chr5:18704433-18746173|-|LINC02100
chr5|18698285|18698842	chr5	18698285	18698842	Enhancer	47609	chr5:18704433-18746173|-|LINC02100
chr4|186191111|186191697	chr4	186191111	186191697	Promoter	0	chr4:186191567-186213463|+|CYP4V2,chr4:186189032-186191490|-|AC110771.1
chr4|184761872|184762480	chr4	184761872	184762480	Enhancer	28080	chr4:184694085-184734096|-|CENPU
chr4|148445381|148445796	chr4	148445381	148445796	Promoter	890	chr4:148078762-148444698|-|NR3C2
chr4|141636412|141636796	chr4	141636412	141636796	Promoter	0	chr4:141636583-141733987|+|IL15
chr4|122458580|122458824	chr4	122458580	122458824	Promoter	1977	chr4:122451470-122456725|-|IL2
chr4|109560022|109561444	chr4	109560022	109561444	Promoter	0	chr4:109560246-109688719|+|MCUB
chr4|83484464|83485064	chr4	83484464	83485064	Promoter	791	chr4:83459517-83485555|-|ABRAXAS1
chr4|48779524|48780700	chr4	48779524	48780700	Promoter	0	chr4:48497361-48780299|-|FRYL
chr4|48047295|48047850	chr4	48047295	48047850	Enhancer	30800	chr4:48016772-48040173|+|NIPAL1
chr4|38523885|38524459	chr4	38523885	38524459	Promoter	992	chr4:38420662-38523180|-|LINC01258
chr4|17549130|17549436	chr4	17549130	17549436	Enhancer	3469	chr4:17552117-17552752|-|NACAP5
chr4|8537254|8537586	chr4	8537254	8537586	Enhancer	30592	chr4:8506828-8512610|+|AC105345.1
chr4|3047463|3048188	chr4	3047463	3048188	Enhancer	3724	chr4:3044101-3044207|+|RNU6-204P
chr4|3038000|3038503	chr4	3038000	3038503	Enhancer	5849	chr4:3044101-3044207|+|RNU6-204P
chr4|1267772|1268117	chr4	1267772	1268117	Enhancer	18644	chr4:1249300-1288291|+|CTBP1-DT
chr3|197848179|197848494	chr3	197848179	197848494	Enhancer	2617	chr3:197850400-197850954|-|AC144530.1
chr3|196624474|196624752	chr3	196624474	196624752	Enhancer	7974	chr3:196631498-196632587|-|LINC01063
chr3|187935844|187936160	chr3	187935844	187936160	Enhancer	10219	chr3:187932764-187946221|-|AC068295.1
chr3|172591935|172592704	chr3	172591935	172592704	Enhancer	3287	chr3:172560901-172595607|-|LINC02068
chr3|142508545|142509038	chr3	142508545	142509038	Enhancer	36454	chr3:142465315-142472337|-|AC109992.2
chr3|129439881|129440462	chr3	129439881	129440462	Promoter	0	chr3:129430944-129440179|-|MBD4,chr3:129440036-129520507|+|IFT122
chr3|129160984|129161579	chr3	129160984	129161579	Promoter	0	chr3:129087575-129161036|-|ISY1-RAB43,chr3:129127415-129161293|-|ISY1
chr3|125154958|125155315	chr3	125154958	125155315	Enhancer	3584	chr3:125151465-125151552|-|MIR5092
chr3|122030685|122031156	chr3	122030685	122031156	Enhancer	8673	chr3:121987323-122022247|-|ILDR1
chr3|121432192|121432511	chr3	121432192	121432511	Enhancer	61758	chr3:121494110-121494908|+|RPL7AP11
chr3|119937219|119937554	chr3	119937219	119937554	Enhancer	91353	chr3:120028740-120029868|+|AC092910.1
chr3|119595797|119596509	chr3	119595797	119596509	Promoter	1722	chr3:119597875-119629811|+|PLA1A
chr3|119219047|119219406	chr3	119219047	119219406	Enhancer	7259	chr3:119226486-119290666|+|B4GALT4-AS1
chr3|118851860|118852254	chr3	118851860	118852254	Enhancer	91016	chr3:118943073-118948241|+|IGSF11-AS1
chr3|115147637|115148283	chr3	115147637	115148283	Promoter	689	chr3:114314501-115147271|-|ZBTB20
chr3|114225967|114226457	chr3	114225967	114226457	Enhancer	6809	chr3:114231398-114233021|-|AC093010.1
chr3|108818399|108818872	chr3	108818399	108818872	Enhancer	4062	chr3:108822698-108855005|+|TRAT1
chr3|101686232|101686917	chr3	101686232	101686917	Promoter	0	chr3:101681091-101686718|-|RPL24
chr3|101676352|101677409	chr3	101676352	101677409	Promoter	0	chr3:101676475-101679217|+|ZBTB11-AS1
chr3|72848588|72848996	chr3	72848588	72848996	Promoter	347	chr3:72749277-72848445|-|SHQ1
chr3|71584240|71584986	chr3	71584240	71584986	Promoter	0	chr3:71584943-71587409|+|AC097634.1
chr3|52874473|52874828	chr3	52874473	52874828	Enhancer	22897	chr3:52836756-52897548|-|STIMATE
chr3|51942885|51943212	chr3	51942885	51943212	Promoter	703	chr3:51942345-51948867|+|PARP3
chr3|50572817|50574417	chr3	50572817	50574417	Enhancer	2626	chr3:50558025-50570991|-|C3orf18
chr3|49813478|49814292	chr3	49813478	49814292	Promoter	0	chr3:49805209-49813953|-|UBA7
chr3|47380543|47381619	chr3	47380543	47381619	Promoter	0	chr3:47381021-47413435|+|PTPN23,chr3:47379089-47380999|-|AC099778.1
chr3|47165065|47165352	chr3	47165065	47165352	Promoter	711	chr3:47164497-47246601|+|KIF9-AS1
chr3|38138204|38138860	chr3	38138204	38138860	Promoter	0	chr3:38138478-38143022|+|MYD88
chr3|36907874|36908193	chr3	36907874	36908193	Enhancer	27304	chr3:36880184-36880729|-|AC011816.1
chr3|33063430|33063977	chr3	33063430	33063977	Enhancer	13500	chr3:33077204-33077491|+|SUMO2P10
chr3|32462164|32462643	chr3	32462164	32462643	Enhancer	40448	chr3:32481312-32502852|-|CMTM6
chr3|19147350|19147668	chr3	19147350	19147668	Promoter	1001	chr3:19148510-19535642|+|KCNH8
chr3|12886109|12886525	chr3	12886109	12886525	Promoter	1106	chr3:12877522-12885211|-|LINC02022
chr3|9890014|9890686	chr3	9890014	9890686	Promoter	0	chr3:9890572-9894349|+|JAGN1
chr22|49829938|49830432	chr22	49829938	49830432	Enhancer	2673	chr22:49773283-49827512|-|BRD1
chr22|42551494|42552250	chr22	42551494	42552250	Promoter	1990	chr22:42553862-42574382|+|SERHL2
chr22|42532986|42533708	chr22	42532986	42533708	Enhancer	13551	chr22:42508344-42519796|-|RRP7A
chr22|39077066|39077566	chr22	39077066	39077566	Promoter	0	chr22:39077275-39087743|+|APOBEC3G
chr22|39040557|39041093	chr22	39040557	39041093	Promoter	0	chr22:39040857-39055972|+|APOBEC3F
chr22|37896259|37896576	chr22	37896259	37896576	Enhancer	5070	chr22:37891347-37891448|+|RNU6-900P
chr22|37238319|37238722	chr22	37238319	37238722	Enhancer	5927	chr22:37225270-37244448|-|RAC2
chr22|37162350|37162909	chr22	37162350	37162909	Enhancer	4127	chr22:37166757-37182850|+|Z82188.2
chr22|36361301|36361531	chr22	36361301	36361531	Enhancer	26651	chr22:36281277-36388067|-|MYH9
chr22|36252919|36253499	chr22	36252919	36253499	Promoter	0	chr22:36253010-36267530|+|APOL1
chr22|36239389|36239775	chr22	36239389	36239775	Promoter	372	chr22:36226209-36239954|-|APOL2
chr22|36160585|36161004	chr22	36160585	36161004	Enhancer	5382	chr22:36140330-36166177|-|APOL3
chr22|30266352|30268114	chr22	30266352	30268114	Promoter	0	chr22:30262829-30266851|-|OSM
chr22|30245623|30247285	chr22	30245623	30247285	Promoter	0	chr22:30240453-30246759|-|LIF,chr22:30246205-30246998|+|AC004264.1
chr22|24156341|24156720	chr22	24156341	24156720	Enhancer	24956	chr22:24181487-24189106|+|SUSD2
chr22|21867720|21868262	chr22	21867720	21868262	Promoter	311	chr22:21754500-21867680|-|MAPK1
chr22|18149838|18150341	chr22	18149838	18150341	Promoter	0	chr22:18149899-18177397|+|USP18
chr22|18091690|18092369	chr22	18091690	18092369	Enhancer	9582	chr22:18101612-18101888|+|AC016027.4
chr22|17842461|17842750	chr22	17842461	17842750	Enhancer	31108	chr22:17787652-17811497|-|AC016026.1
chr21|43938853|43939467	chr21	43938853	43939467	Enhancer	19259	chr21:43919795-43919901|-|RNU6-859P
chr21|42513543|42513939	chr21	42513543	42513939	Enhancer	5107	chr21:42508634-42509658|+|AP001625.1
chr21|41901112|41901451	chr21	41901112	41901451	Enhancer	21799	chr21:41798225-41879482|-|PRDM15
chr21|36113664|36114595	chr21	36113664	36114595	Enhancer	9248	chr21:36104881-36109690|+|AP000688.2
chr21|34649424|34649825	chr21	34649424	34649825	Enhancer	19764	chr21:34669389-34718227|+|CLIC6
chr21|14383303|14383684	chr21	14383303	14383684	Promoter	347	chr21:14371115-14383146|-|HSPA13
chr20|62121386|62122102	chr20	62121386	62122102	Promoter	717	chr20:62122461-62135374|+|LSM14B
chr20|50483427|50484128	chr20	50483427	50484128	Enhancer	4010	chr20:50479767-50479991|+|COX6CP2
chr20|50338910|50339330	chr20	50338910	50339330	Enhancer	17778	chr20:50310711-50321342|-|LINC01271
chr20|49277920|49278416	chr20	49277920	49278416	Promoter	0	chr20:49278178-49295738|+|ZFAS1
chr20|38842591|38842838	chr20	38842591	38842838	Enhancer	30055	chr20:38872770-38873074|+|RN7SL116P
chr20|38057456|38057934	chr20	38057456	38057934	Enhancer	24149	chr20:38033546-38092366|+|RPRD1B
chr20|31858122|31858732	chr20	31858122	31858732	Enhancer	12275	chr20:31870702-31944963|+|TTLL9
chr20|31674881|31675330	chr20	31674881	31675330	Enhancer	11110	chr20:31686216-31716825|+|AL117381.1
chr20|21099914|21100560	chr20	21099914	21100560	Enhancer	6121	chr20:21087604-21106358|-|LINC00237
chr20|5119696|5120500	chr20	5119696	5120500	Enhancer	6528	chr20:5114953-5126626|-|PCNA
chr20|5078385|5078931	chr20	5078385	5078931	Enhancer	10504	chr20:5066082-5068154|-|AL121890.4
chr20|2530428|2530785	chr20	2530428	2530785	Enhancer	6000	chr20:2536607-2641784|+|TMC2
chr20|408068|408751	chr20	408068	408751	Promoter	356	chr20:408053-430966|+|RBCK1
chr2|241363389|241363920	chr2	241363389	241363920	Enhancer	7369	chr2:241356285-241494841|+|FARP2
chr2|239297140|239298151	chr2	239297140	239298151	Enhancer	7816	chr2:239305462-239305545|+|MIR4269
chr2|238060378|238061155	chr2	238060378	238061155	Promoter	0	chr2:238060889-238099413|+|SCLY
chr2|231709120|231710892	chr2	231709120	231710892	Enhancer	2322	chr2:231707684-231713541|+|PTMA
chr2|230415877|230416411	chr2	230415877	230416411	Promoter	0	chr2:230415942-230545606|+|SP100
chr2|230326758|230327352	chr2	230326758	230327352	Promoter	0	chr2:230327184-230403732|+|SP140L
chr2|230219568|230220329	chr2	230219568	230220329	Enhancer	5780	chr2:230168918-230225729|-|SP110
chr2|222789504|222790056	chr2	222789504	222790056	Enhancer	63323	chr2:222726457-222726834|+|AC016712.1
chr2|200525900|200526518	chr2	200525900	200526518	Promoter	0	chr2:200526167-200584096|+|SGO2
chr2|191020122|191021090	chr2	191020122	191021090	Promoter	920	chr2:191021526-191032314|+|AC067945.3
chr2|176473211|176473510	chr2	176473211	176473510	Enhancer	34341	chr2:176506245-176507702|-|AC017048.1
chr2|174395121|174395935	chr2	174395121	174395935	Promoter	0	chr2:174395745-174429575|+|SCRN3,chr2:174348022-174395712|-|CIR1
chr2|162318567|162318993	chr2	162318567	162318993	Promoter	0	chr2:162267074-162318703|-|IFIH1
chr2|159903558|159904034	chr2	159903558	159904034	Promoter	914	chr2:159771851-159904710|-|LY75-CD302
chr2|151638336|151638897	chr2	151638336	151638897	Enhancer	95870	chr2:151485336-151734487|-|NEB
chr2|144510409|144511036	chr2	144510409	144511036	Enhancer	7255	chr2:144517978-144521111|+|ZEB2-AS1
chr2|136327070|136327836	chr2	136327070	136327836	Enhancer	2460	chr2:136329441-136329913|-|UBBP1
chr2|127563706|127563970	chr2	127563706	127563970	Enhancer	28036	chr2:127535802-127637728|+|MYO7B
chr2|117721810|117722308	chr2	117721810	117722308	Enhancer	82115	chr2:117757563-117804174|-|AC009312.1
chr2|112636528|112637017	chr2	112636528	112637017	Enhancer	8917	chr2:112641832-112645690|-|AC079922.2
chr2|102355412|102356481	chr2	102355412	102356481	Promoter	0	chr2:102355929-102398775|+|IL18R1
chr2|100940782|100941793	chr2	100940782	100941793	Enhancer	35767	chr2:100970767-100977055|-|AC016738.2
chr2|100924577|100924998	chr2	100924577	100924998	Enhancer	52267	chr2:100970767-100977055|-|AC016738.2
chr2|84888792|84889209	chr2	84888792	84889209	Enhancer	7755	chr2:84821650-84881245|-|TRABD2A
chr2|84882195|84882481	chr2	84882195	84882481	Promoter	1093	chr2:84821650-84881245|-|TRABD2A
chr2|68737684|68738137	chr2	68737684	68738137	Enhancer	3075	chr2:68734835-68826833|+|ARHGAP25
chr2|45890948|45891188	chr2	45890948	45891188	Enhancer	113241	chr2:46003942-46004309|-|AC017078.1
chr2|45860810|45861211	chr2	45860810	45861211	Enhancer	143298	chr2:46003942-46004309|-|AC017078.1
chr2|42009690|42010124	chr2	42009690	42010124	Enhancer	15395	chr2:42015625-42025302|-|AC013480.1
chr2|39128871|39129249	chr2	39128871	39129249	Enhancer	8009	chr2:38981396-39121051|-|SOS1
chr2|29116201|29116702	chr2	29116201	29116702	Enhancer	18746	chr2:29097705-29189643|+|CLIP4
chr2|26298971|26300117	chr2	26298971	26300117	Enhancer	46542	chr2:26346086-26395891|+|SELENOI
chr2|25301459|25302234	chr2	25301459	25302234	Enhancer	26874	chr2:25328640-25328721|-|MIR1301
chr2|23925917|23927566	chr2	23925917	23927566	Promoter	0	chr2:23748664-23927123|-|ATAD2B,chr2:23927312-24004909|+|UBXN2A
chr2|23532287|23533073	chr2	23532287	23533073	Enhancer	8336	chr2:23507043-23524344|-|AC011239.1
chr2|11830124|11830639	chr2	11830124	11830639	Enhancer	6604	chr2:11836933-11836986|-|MIR4262
chr2|8681106|8681644	chr2	8681106	8681644	Promoter	488	chr2:8666636-8681863|-|ID2-AS1
chr19|55653671|55654606	chr19	55653671	55654606	Promoter	0	chr19:55654146-55674715|+|U2AF2
chr19|49896706|49897411	chr19	49896706	49897411	Enhancer	8883	chr19:49888175-49888230|+|MIR4750
chr19|49717431|49717737	chr19	49717431	49717737	Enhancer	2497	chr19:49719498-49720081|-|AC011495.1
chr19|49473980|49474482	chr19	49473980	49474482	Promoter	0	chr19:49474215-49486231|+|FLT3LG
chr19|49333868|49334444	chr19	49333868	49334444	Promoter	1240	chr19:49335396-49340606|+|CD37
chr19|39558336|39558678	chr19	39558336	39558678	Enhancer	5473	chr19:39553034-39555356|+|AC011500.2
chr19|39237799|39238146	chr19	39237799	39238146	Promoter	679	chr19:39236433-39237293|-|IFNL3P1
chr19|35673343|35673901	chr19	35673343	35673901	Promoter	331	chr19:35667948-35673291|-|UPK1A-AS1
chr19|18918925|18919785	chr19	18918925	18919785	Promoter	0	chr19:18919715-18928630|+|DDX49,chr19:18899514-18919387|-|COPE
chr19|16328340|16328766	chr19	16328340	16328766	Enhancer	3736	chr19:16324817-16327874|+|KLF2
chr19|16001965|16002387	chr19	16001965	16002387	Enhancer	3156	chr19:15979835-15999020|-|CYP4F9P
chr19|15514745|15515083	chr19	15514745	15515083	Promoter	1922	chr19:15515342-15516836|-|AC011492.1
chr19|14283713|14284217	chr19	14283713	14284217	Enhancer	9240	chr19:14254189-14293205|-|AC011509.2
chr19|10230446|10230909	chr19	10230446	10230909	Promoter	264	chr19:10230413-10230485|+|MIR4322
chr19|6069312|6070463	chr19	6069312	6070463	Promoter	1934	chr19:6067953-6077119|+|AC011444.2
chr19|4077839|4078222	chr19	4077839	4078222	Enhancer	11131	chr19:4043303-4066899|-|ZBTB7A
chr19|3359558|3360086	chr19	3359558	3360086	Enhancer	3867	chr19:3355554-3355955|-|AC007792.1
chr19|3098710|3099394	chr19	3098710	3099394	Enhancer	4690	chr19:3094362-3123999|+|GNA11
chr19|1130782|1131017	chr19	1130782	1131017	Enhancer	26973	chr19:1103926-1106790|+|GPX4
chr18|75161617|75162080	chr18	75161617	75162080	Enhancer	36283	chr18:75112137-75125565|-|AC015819.4
chr18|63367163|63367963	chr18	63367163	63367963	Promoter	0	chr18:63367328-63381629|+|AC036176.1,chr18:63327726-63367510|-|KDSR
chr18|55477515|55477774	chr18	55477515	55477774	Promoter	1576	chr18:55479221-55479298|+|MIR4529
chr18|50878371|50879199	chr18	50878371	50879199	Promoter	0	chr18:50879118-50954257|+|ME2
chr18|38940815|38941608	chr18	38940815	38941608	Enhancer	75132	chr18:39016047-39016344|-|RN7SKP182
chr18|23663434|23663868	chr18	23663434	23663868	Promoter	740	chr18:23598926-23662911|-|ANKRD29
chr18|23504618|23505111	chr18	23504618	23505111	Promoter	1394	chr18:23503470-23531807|+|RMC1
chr18|23237417|23238038	chr18	23237417	23238038	Enhancer	22626	chr18:23257164-23260354|-|AC011731.1
chr18|13137642|13138378	chr18	13137642	13138378	Enhancer	2479	chr18:13139780-13140489|-|AP001357.2
chr18|12921218|12921465	chr18	12921218	12921465	Enhancer	8497	chr18:12912844-12913906|+|EIF4A2P1
chr18|11947123|11947533	chr18	11947123	11947533	Enhancer	18490	chr18:11928838-11929476|+|AP001269.3
chr18|9117040|9117725	chr18	9117040	9117725	Promoter	1505	chr18:9112404-9115877|-|AP005899.1
chr18|5294665|5295516	chr18	5294665	5295516	Promoter	1962	chr18:5289019-5297053|-|ZBTB14
chr17|80832881|80833488	chr17	80832881	80833488	Enhancer	27552	chr17:80801640-80805632|-|AC016245.1
chr17|80263227|80263886	chr17	80263227	80263886	Enhancer	2690	chr17:80260866-80398786|+|AC124319.1
chr17|79745938|79746426	chr17	79745938	79746426	Enhancer	15239	chr17:79730943-79742219|+|ENPP7
chr17|77610109|77610598	chr17	77610109	77610598	Enhancer	19821	chr17:77590532-77680687|+|AC021683.5
chr17|76727613|76728035	chr17	76727613	76728035	Promoter	994	chr17:76726830-76733936|+|METTL23
chr17|74730735|74731078	chr17	74730735	74731078	Enhancer	17706	chr17:74748613-74748699|+|MIR3615
chr17|70137456|70137778	chr17	70137456	70137778	Enhancer	8758	chr17:70017324-70128859|-|AC005208.1
chr17|64713581|64713999	chr17	64713581	64713999	Enhancer	33702	chr17:64747264-64747492|-|MICOS10P2
chr17|64218168|64218605	chr17	64218168	64218605	Enhancer	44914	chr17:64147227-64263301|-|TEX2
chr17|62724709|62725134	chr17	62724709	62725134	Enhancer	18687	chr17:62706234-62737915|+|AC005821.1
chr17|57850047|57850850	chr17	57850047	57850850	Promoter	404	chr17:57834781-57850044|-|MRPS23
chr17|55576970|55577405	chr17	55576970	55577405	Enhancer	15610	chr17:55526964-55561577|-|AC105021.1
chr17|48791617|48792027	chr17	48791617	48792027	Enhancer	25392	chr17:48762235-48817214|-|TTLL6
chr17|48513138|48513511	chr17	48513138	48513511	Enhancer	17686	chr17:48528526-48531011|-|HOXB1
chr17|48050142|48051038	chr17	48050142	48051038	Enhancer	2231	chr17:48048359-48061545|+|NFE2L1
chr17|45261614|45262223	chr17	45261614	45262223	Promoter	0	chr17:45254393-45262094|-|SPATA32
chr17|43720243|43720896	chr17	43720243	43720896	Promoter	0	chr17:43718314-43720436|-|AC055813.1
chr17|41678840|41679187	chr17	41678840	41679187	Enhancer	9871	chr17:41688885-41692668|+|EIF1
chr17|39730366|39731199	chr17	39730366	39731199	Promoter	0	chr17:39728510-39730532|-|MIEN1
chr17|8985293|8985665	chr17	8985293	8985665	Enhancer	17956	chr17:8967523-8976995|+|AC002091.1
chr17|5468801|5469246	chr17	5468801	5469246	Promoter	0	chr17:5469092-5470360|+|AC004148.1,chr17:5440917-5468982|-|DHX33
chr17|4739251|4740138	chr17	4739251	4740138	Promoter	0	chr17:4739833-4746119|+|ZMYND15,chr17:4733533-4739928|-|CXCL16
chr17|2089384|2089804	chr17	2089384	2089804	Promoter	0	chr17:2089681-2101560|+|AC090617.4
chr17|2070302|2070896	chr17	2070302	2070896	Enhancer	2224	chr17:2072823-2072956|+|AC090617.9
chr16|89723011|89724142	chr16	89723011	89724142	Enhancer	2591	chr16:89720985-89740925|+|ZNF276
chr16|87162405|87162612	chr16	87162405	87162612	Enhancer	32651	chr16:87129857-87133107|+|AC136285.3
chr16|85554837|85555453	chr16	85554837	85555453	Enhancer	28426	chr16:85580009-85583571|-|AC092127.2
chr16|85055403|85055856	chr16	85055403	85055856	Enhancer	27878	chr16:85027751-85094230|+|KIAA0513
chr16|84594045|84594546	chr16	84594045	84594546	Promoter	0	chr16:84594393-84596826|+|AC092145.1
chr16|79283701|79283946	chr16	79283701	79283946	Enhancer	19369	chr16:79264454-79264573|+|RNA5SP431
chr16|70430686|70431048	chr16	70430686	70431048	Enhancer	8233	chr16:70375977-70439100|-|ST3GAL2
chr16|70283639|70284145	chr16	70283639	70284145	Enhancer	5651	chr16:70252295-70289543|-|AARS
chr16|68418011|68418295	chr16	68418011	68418295	Enhancer	30355	chr16:68358327-68448508|-|SMPD3
chr16|67936518|67937133	chr16	67936518	67937133	Promoter	0	chr16:67934506-67936850|-|PSMB10
chr16|57014646|57014891	chr16	57014646	57014891	Promoter	668	chr16:57013071-57014100|-|AC023825.1
chr16|56609418|56609959	chr16	56609418	56609959	Promoter	1104	chr16:56608584-56609497|+|MT2A
chr16|53457736|53458141	chr16	53457736	53458141	Enhancer	9190	chr16:53448748-53449590|+|AC007342.1
chr16|50666590|50667260	chr16	50666590	50667260	Promoter	714	chr16:50666211-50671639|+|AC007608.3
chr16|31344623|31345069	chr16	31344623	31345069	Enhancer	10288	chr16:31355134-31382997|+|ITGAX
chr16|23826267|23826876	chr16	23826267	23826876	Enhancer	9374	chr16:23835946-24220611|+|PRKCB
chr16|23556897|23558100	chr16	23556897	23558100	Promoter	0	chr16:23557721-23574389|+|UBFD1,chr16:23522014-23557731|-|EARS2
chr16|20675787|20676110	chr16	20675787	20676110	Enhancer	21795	chr16:20623237-20697744|-|ACSM1
chr16|18926606|18926974	chr16	18926606	18926974	Promoter	0	chr16:18926863-18937043|+|AC092287.1
chr16|11297515|11297993	chr16	11297515	11297993	Enhancer	8773	chr16:11306440-11306527|-|MIR548H2
chr16|11224881|11226003	chr16	11224881	11226003	Enhancer	17211	chr16:11242653-11243552|+|HNRNPCP4
chr16|10937308|10937928	chr16	10937308	10937928	Enhancer	3715	chr16:10933903-10936280|+|AC133065.3
chr16|10878224|10879420	chr16	10878224	10879420	Promoter	1624	chr16:10877198-10936388|+|CIITA
chr16|4625233|4625656	chr16	4625233	4625656	Promoter	620	chr16:4624824-4690974|+|MGRN1
chr16|4064854|4065733	chr16	4064854	4065733	Enhancer	33281	chr16:4032012-4032936|+|AC005736.2
chr15|90097480|90097891	chr15	90097480	90097891	Enhancer	4818	chr15:90083045-90102504|-|IDH2
chr15|88639797|88640392	chr15	88639797	88640392	Enhancer	3941	chr15:88636153-88656483|+|ISG20
chr15|84600365|84601205	chr15	84600365	84601205	Promoter	0	chr15:84601005-84623717|+|ZSCAN2
chr15|81000549|81001736	chr15	81000549	81001736	Promoter	0	chr15:81000944-81005788|+|TLNRD1
chr15|78065293|78065749	chr15	78065293	78065749	Enhancer	12203	chr15:77994985-78077724|-|TBC1D2B
chr15|76286289|76286538	chr15	76286289	76286538	Enhancer	24723	chr15:76258986-76261690|-|TYRO3P
chr15|75198583|75199122	chr15	75198583	75199122	Promoter	0	chr15:75198892-75212169|+|C15orf39
chr15|74780073|74780449	chr15	74780073	74780449	Promoter	1796	chr15:74782057-74803198|+|CSK
chr15|73975526|73976072	chr15	73975526	73976072	Enhancer	18823	chr15:73978926-73994622|-|STOML1
chr15|70528226|70528576	chr15	70528226	70528576	Enhancer	22473	chr15:70503907-70505928|-|LINC02205
chr15|70140908|70141824	chr15	70140908	70141824	Enhancer	43190	chr15:70047790-70098176|-|TLE3
chr15|66946796|66947049	chr15	66946796	66947049	Enhancer	9595	chr15:66931537-66956518|-|LINC02206
chr15|65254996|65255313	chr15	65254996	65255313	Enhancer	25293	chr15:65229861-65229967|+|RNU6-686P
chr15|60127739|60128007	chr15	60127739	60128007	Enhancer	9553	chr15:60073554-60118320|-|AC009654.1
chr15|51731496|51731947	chr15	51731496	51731947	Enhancer	16501	chr15:51707995-51715220|-|AC020892.2
chr15|43749738|43750401	chr15	43749738	43750401	Enhancer	2975	chr15:43726918-43747094|-|CATSPER2P1
chr15|41483255|41483921	chr15	41483255	41483921	Enhancer	10286	chr15:41493874-41503551|+|ITPKA
chr15|22776133|22776438	chr15	22776133	22776438	Promoter	0	chr15:22770523-22776199|-|AC011767.1
chr14|101824873|101825278	chr14	101824873	101825278	Enhancer	14455	chr14:101833435-101839531|-|AL137779.1
chr14|100317872|100318646	chr14	100317872	100318646	Promoter	1111	chr14:100319073-100319370|-|RN7SL523P
chr14|95265470|95265828	chr14	95265470	95265828	Enhancer	54259	chr14:95181940-95319908|-|CLMN
chr14|85934491|85934932	chr14	85934491	85934932	Promoter	0	chr14:85934710-86129778|+|LINC02328
chr14|76961574|76962875	chr14	76961574	76962875	Enhancer	2586	chr14:76959638-76965802|+|LINC01629
chr14|76953425|76954237	chr14	76953425	76954237	Enhancer	5807	chr14:76959638-76965802|+|LINC01629
chr14|76782686|76783305	chr14	76782686	76783305	Promoter	1477	chr14:76774284-76781518|-|AF111169.3
chr14|75514997|75515285	chr14	75514997	75515285	Enhancer	7284	chr14:75522425-75547015|+|BATF
chr14|73753860|73754811	chr14	73753860	73754811	Enhancer	4411	chr14:73758747-73758819|+|MIR4505
chr14|73741507|73742054	chr14	73741507	73742054	Enhancer	16966	chr14:73758747-73758819|+|MIR4505
chr14|73058375|73059332	chr14	73058375	73059332	Promoter	0	chr14:73058532-73123899|+|RBM25
chr14|71555621|71555926	chr14	71555621	71555926	Enhancer	26448	chr14:71529325-71741229|+|SIPA1L1
chr14|69354219|69355023	chr14	69354219	69355023	Enhancer	2389	chr14:69357010-69359308|+|AL157996.1
chr14|68795480|68796534	chr14	68795480	68796534	Promoter	1271	chr14:68787660-68794736|-|ZFP36L1
chr14|68792879|68794930	chr14	68792879	68794930	Promoter	0	chr14:68787660-68794736|-|ZFP36L1
chr14|67488072|67488976	chr14	67488072	67488976	Enhancer	26947	chr14:67470266-67515471|-|TMEM229B
chr14|65229711|65230276	chr14	65229711	65230276	Enhancer	5107	chr14:65234515-65235101|-|AL355076.3
chr14|61694804|61695452	chr14	61694804	61695452	Promoter	385	chr14:61695513-61748259|+|HIF1A
chr14|54776599|54777092	chr14	54776599	54777092	Enhancer	82369	chr14:54859215-54859330|+|RNU6ATAC9P
chr14|54622703|54623209	chr14	54622703	54623209	Enhancer	55859	chr14:54567097-54793315|+|SAMD4A
chr14|53109003|53109479	chr14	53109003	53109479	Enhancer	44041	chr14:53036745-53153282|-|DDHD1
chr14|50859750|50860516	chr14	50859750	50860516	Enhancer	11920	chr14:50872053-50904970|+|ABHD12B
chr14|34982179|34982917	chr14	34982179	34982917	Promoter	0	chr14:34920858-34982532|-|SRP54-AS1
chr14|34873430|34873967	chr14	34873430	34873967	Promoter	644	chr14:34874343-34876459|+|AL121603.2
chr14|24665384|24665729	chr14	24665384	24665729	Enhancer	31289	chr14:24630954-24634267|-|GZMB
chr13|110942293|110942717	chr13	110942293	110942717	Enhancer	5746	chr13:110936759-110939784|+|PARP1P1
chr13|99495856|99496980	chr13	99495856	99496980	Enhancer	2319	chr13:99498737-99501250|+|AL139035.1
chr13|75326113|75326956	chr13	75326113	75326956	Enhancer	50759	chr13:75375511-75377294|-|AL139230.1
chr13|73715320|73715844	chr13	73715320	73715844	Enhancer	53729	chr13:73533759-73661853|-|LINC00393
chr13|71290852|71291197	chr13	71290852	71291197	Enhancer	5185	chr13:71296210-71297235|+|RABEPKP1
chr13|51729838|51730143	chr13	51729838	51730143	Enhancer	73847	chr13:51803838-51813832|+|AL162377.1
chr13|50365901|50366249	chr13	50365901	50366249	Enhancer	4312	chr13:50361410-50361763|-|RPL34P26
chr13|41060285|41061753	chr13	41060285	41061753	Promoter	0	chr13:41061509-41084006|+|WBP4
chr13|33787281|33787599	chr13	33787281	33787599	Enhancer	30629	chr13:33818069-33966558|+|RFC3
chr13|32791800|32792035	chr13	32791800	32792035	Enhancer	9043	chr13:32782874-32788178|+|AL138820.1
chr13|31073616|31074028	chr13	31073616	31074028	Enhancer	10516	chr13:31063306-31115699|+|WDR95P
chr13|28658892|28659846	chr13	28658892	28659846	Promoter	0	chr13:28659104-28678959|+|POMP
chr13|24267059|24267713	chr13	24267059	24267713	Enhancer	12947	chr13:24252749-24254439|-|SPATA13-AS1
chr12|128782975|128783519	chr12	128782975	128783519	Enhancer	31503	chr12:128813186-128814750|-|AC108704.2
chr12|124480352|124480816	chr12	124480352	124480816	Enhancer	32638	chr12:124513222-124514813|+|AC073592.1
chr12|123427870|123428274	chr12	123427870	123428274	Enhancer	8645	chr12:123410683-123436717|-|RILPL2
chr12|111405836|111407117	chr12	111405836	111407117	Promoter	0	chr12:111405948-111451623|+|SH2B3
chr12|104739071|104739401	chr12	104739071	104739401	Enhancer	147603	chr12:104591633-104591716|+|MIR3922
chr12|95072655|95073312	chr12	95072655	95073312	Promoter	644	chr12:95020229-95073628|-|NR2C1
chr12|94262364|94262823	chr12	94262364	94262823	Enhancer	14601	chr12:94272150-94277195|-|AC073655.1
chr12|68539136|68539493	chr12	68539136	68539493	Enhancer	14567	chr12:68552995-68553882|-|RPSAP12
chr12|68236552|68237033	chr12	68236552	68237033	Enhancer	10982	chr12:68201349-68225810|-|IL26
chr12|53208879|53209325	chr12	53208879	53209325	Promoter	1820	chr12:53191323-53207282|-|ITGB7
chr12|49741106|49742076	chr12	49741106	49742076	Promoter	0	chr12:49741557-49764934|+|TMBIM6
chr12|47651428|47652033	chr12	47651428	47652033	Enhancer	48186	chr12:47699401-47699917|-|AC004241.3
chr12|47080761|47081189	chr12	47080761	47081189	Promoter	1024	chr12:47075707-47079951|-|AMIGO2
chr12|30851204|30851795	chr12	30851204	30851795	Enhancer	10421	chr12:30861921-30862179|+|PPIAP44
chr12|27822106|27822735	chr12	27822106	27822735	Enhancer	16030	chr12:27806082-27806390|-|RN7SKP15
chr12|25051582|25052573	chr12	25051582	25052573	Enhancer	41822	chr12:25092715-25093900|-|CENPUP2
chr12|10364043|10365272	chr12	10364043	10365272	Promoter	888	chr12:10363769-10398506|+|AC022075.1
chr12|6451389|6452556	chr12	6451389	6452556	Promoter	0	chr12:6452042-6462316|+|TAPBPL,chr12:6439161-6451567|-|CD27-AS1
chr12|4648903|4649437	chr12	4648903	4649437	Promoter	0	chr12:4615508-4649051|-|AKAP3,chr12:4649101-4774184|+|AC005833.1,chr12:4649114-4694317|+|NDUFA9
chr12|4142663|4143287	chr12	4142663	4143287	Enhancer	24843	chr12:4109661-4118132|-|AC007207.1
chr11|123381853|123382112	chr11	123381853	123382112	Promoter	470	chr11:123381440-123381512|-|MIR4493
chr11|122675167|122675583	chr11	122675167	122675583	Enhancer	19653	chr11:122655722-122814473|+|UBASH3B
chr11|118841427|118841954	chr11	118841427	118841954	Enhancer	7134	chr11:118833846-118834556|-|SETP16
chr11|118001613|118003006	chr11	118001613	118003006	Enhancer	15961	chr11:117986348-118001479|+|IL10RA
chr11|117230098|117230926	chr11	117230098	117230926	Enhancer	2013	chr11:117204337-117232525|-|PCSK7
chr11|108236161|108236640	chr11	108236161	108236640	Enhancer	13568	chr11:108222832-108369102|+|ATM
chr11|105045142|105045450	chr11	105045142	105045450	Enhancer	10046	chr11:105025508-105035250|-|CASP1
chr11|96112786|96113067	chr11	96112786	96113067	Enhancer	20552	chr11:96092374-96137827|+|AP000779.1
chr11|87030707|87030966	chr11	87030707	87030966	Enhancer	6253	chr11:87024583-87025777|+|HNRNPCP8
chr11|77820739|77821289	chr11	77820739	77821289	Promoter	0	chr11:77659996-77821017|-|RSF1,chr11:77821109-77918432|+|AAMDC
chr11|72222884|72223613	chr11	72222884	72223613	Promoter	1518	chr11:72224767-72239147|+|INPPL1
chr11|69642608|69643181	chr11	69642608	69643181	Promoter	1807	chr11:69641087-69654474|+|CCND1
chr11|68842781|68843660	chr11	68842781	68843660	Promoter	1289	chr11:68754620-68841931|-|CPT1A
chr11|65927959|65928367	chr11	65927959	65928367	Enhancer	8828	chr11:65919335-65921563|+|DRAP1
chr11|65614177|65614455	chr11	65614177	65614455	Promoter	0	chr11:65597756-65614221|-|MAP3K11
chr11|65472247|65472557	chr11	65472247	65472557	Enhancer	15826	chr11:65487246-65488228|-|AP000769.3
chr11|64880675|64881181	chr11	64880675	64881181	Promoter	607	chr11:64881535-64881945|+|AP001187.1
chr11|63985452|63986403	chr11	63985452	63986403	Promoter	0	chr11:63985853-64001811|+|OTUB1
chr11|62924021|62924437	chr11	62924021	62924437	Enhancer	2866	chr11:62908679-62921363|-|CHRM1
chr11|62787123|62787991	chr11	62787123	62787991	Promoter	0	chr11:62787402-62790400|+|TMEM179B
chr11|59142480|59143019	chr11	59142480	59143019	Promoter	0	chr11:59130133-59142755|-|FAM111A-DT,chr11:59142748-59155039|+|FAM111A,chr11:59142121-59142610|-|AP001258.1
chr11|46380604|46380923	chr11	46380604	46380923	Promoter	0	chr11:46380756-46383837|+|MDK
chr11|44559427|44559856	chr11	44559427	44559856	Enhancer	5959	chr11:44565601-44620358|+|CD82
chr11|43992799|43993194	chr11	43992799	43993194	Enhancer	45790	chr11:43943787-43947206|-|AC087521.1
chr11|43868972|43869536	chr11	43868972	43869536	Enhancer	11472	chr11:43829709-43880726|-|AC087521.2
chr11|39371179|39371490	chr11	39371179	39371490	Enhancer	110227	chr11:39261107-39261213|+|RNU6-99P
chr11|36449805|36450566	chr11	36449805	36450566	Enhancer	24063	chr11:36425447-36426122|-|AC009656.1
chr11|35662218|35663208	chr11	35662218	35663208	Promoter	0	chr11:35662775-35818007|+|TRIM44
chr11|33893658|33894337	chr11	33893658	33894337	Promoter	1921	chr11:33858576-33892076|-|LMO2
chr11|28107720|28108353	chr11	28107720	28108353	Promoter	0	chr11:28020619-28108156|-|KIF18A,chr11:28108248-28333507|+|METTL15
chr11|22625108|22626241	chr11	22625108	22626241	Promoter	0	chr11:22622890-22625841|-|FANCF
chr11|20360607|20361081	chr11	20360607	20361081	Enhancer	2841	chr11:20363685-20383783|+|HTATIP2
chr11|20157082|20157539	chr11	20157082	20157539	Enhancer	3302	chr11:20156155-20160613|-|DBX1
chr11|18246400|18247009	chr11	18246400	18247009	Promoter	1801	chr11:18248389-18248506|-|RNA5SP333
chr11|17230460|17230887	chr11	17230460	17230887	Enhancer	2394	chr11:17228279-17229151|+|AC107956.1
chr11|9280664|9281067	chr11	9280664	9281067	Enhancer	15515	chr11:9138825-9265350|-|DENND5A
chr11|9263812|9265095	chr11	9263812	9265095	Promoter	896	chr11:9138825-9265350|-|DENND5A
chr11|9060759|9061108	chr11	9060759	9061108	Enhancer	29445	chr11:9090312-9090379|-|MIR5691
chr11|5684869|5685215	chr11	5684869	5685215	Enhancer	4748	chr11:5689790-5710863|+|TRIM22
chr11|5624723|5625204	chr11	5624723	5625204	Enhancer	5199	chr11:5619764-5644398|+|TRIM34
chr11|4393372|4393911	chr11	4393372	4393911	Promoter	0	chr11:4393783-4476361|+|OR52K3P,chr11:4384897-4393702|-|TRIM21
chr10|100267453|100267995	chr10	100267453	100267995	Promoter	0	chr10:100232298-100267638|-|CWF19L1
chr10|89301946|89302181	chr10	89301946	89302181	Enhancer	18298	chr10:89283765-89292125|+|AL353751.1
chr10|88392254|88392567	chr10	88392254	88392567	Enhancer	133038	chr10:88259129-88259372|-|AL353149.1
chr10|87635693|87636142	chr10	87635693	87636142	Enhancer	6689	chr10:87642607-87642954|+|RPS26P38
chr10|70162839|70163223	chr10	70162839	70163223	Promoter	654	chr10:70163685-70164124|+|CALM2P2
chr10|62637365|62637817	chr10	62637365	62637817	Enhancer	6182	chr10:62643773-62670374|+|AC067752.1
chr10|43816320|43816592	chr10	43816320	43816592	Enhancer	26069	chr10:43789249-43790387|-|HNRNPA3P1
chr10|24464150|24464596	chr10	24464150	24464596	Enhancer	18661	chr10:24481180-24483034|-|AL353583.1
chr10|22436756|22437795	chr10	22436756	22437795	Enhancer	40750	chr10:22475455-22478026|-|AL513128.2
chr10|22251560|22252466	chr10	22251560	22252466	Promoter	0	chr10:22252072-22254589|+|AL158211.5
chr10|21372952|21373353	chr10	21372952	21373353	Promoter	202	chr10:21340233-21372950|-|LINC02643
chr10|14659632|14659936	chr10	14659632	14659936	Enhancer	3710	chr10:14663395-14663494|-|RNA5SP302
chr10|12042677|12043650	chr10	12042677	12043650	Promoter	0	chr10:11920022-12043170|-|UPF2
chr10|11209612|11209992	chr10	11209612	11209992	Enhancer	38426	chr10:11168922-11171376|-|AL136320.1
chr10|6267212|6267681	chr10	6267212	6267681	Enhancer	10240	chr10:6277687-6335982|+|LINC02649
chr10|6050284|6051402	chr10	6050284	6051402	Enhancer	11482	chr10:6010689-6062325|-|IL2RA
chr10|5813245|5814221	chr10	5813245	5814221	Promoter	0	chr10:5813985-5814441|+|AL596094.1,chr10:5765223-5813434|-|GDI2
chr10|5684422|5685712	chr10	5684422	5685712	Promoter	0	chr10:5684838-5763740|+|TASOR2
chr10|5291730|5291971	chr10	5291730	5291971	Enhancer	3380	chr10:5275173-5288470|-|AKR1C7P
chr1|244047732|244048600	chr1	244047732	244048600	Promoter	773	chr1:244048939-244057476|+|ZBTB18
chr1|222654936|222655214	chr1	222654936	222655214	Enhancer	6437	chr1:222658867-222661512|-|AL592148.3
chr1|221741808|221742621	chr1	221741808	221742621	Promoter	0	chr1:221701424-221742089|-|DUSP10
chr1|220157079|220157476	chr1	220157079	220157476	Enhancer	12926	chr1:220143964-220144351|-|RPS15AP12
chr1|208086454|208086964	chr1	208086454	208086964	Enhancer	127417	chr1:207959292-207969329|+|AL356275.1
chr1|207825762|207826288	chr1	207825762	207826288	Enhancer	23502	chr1:207802443-207802523|-|MIR29B2
chr1|206769213|206769722	chr1	206769213	206769722	Enhancer	3026	chr1:206767602-206772494|-|IL10
chr1|205631071|205631757	chr1	205631071	205631757	Promoter	548	chr1:205607943-205631962|-|ELK4
chr1|205288205|205288640	chr1	205288205	205288640	Enhancer	33368	chr1:205302059-205321791|-|NUAK2
chr1|199932149|199932436	chr1	199932149	199932436	Enhancer	23371	chr1:199908921-199909648|+|AL445687.2
chr1|193418425|193418721	chr1	193418425	193418721	Enhancer	113828	chr1:193304745-193365953|+|LINC01031
chr1|173406659|173407018	chr1	173406659	173407018	Enhancer	43105	chr1:173362397-173363733|-|AL645568.2
chr1|172746205|172746681	chr1	172746205	172746681	Enhancer	2117	chr1:172748560-172749502|+|SLC25A38P1
chr1|172394112|172394420	chr1	172394112	172394420	Enhancer	26419	chr1:172420685-172468831|+|C1orf105
chr1|171484990|171485950	chr1	171484990	171485950	Promoter	0	chr1:171485551-171593511|+|PRRC2C
chr1|166489591|166490457	chr1	166489591	166490457	Promoter	0	chr1:166475772-166490039|-|LINC01675
chr1|161962564|161962852	chr1	161962564	161962852	Enhancer	61146	chr1:161983192-162023854|-|OLFML2B
chr1|161523438|161524043	chr1	161523438	161524043	Promoter	799	chr1:161524540-161526894|+|HSPA6
chr1|161097647|161098452	chr1	161097647	161098452	Promoter	0	chr1:161098361-161100346|+|KLHDC9
chr1|159076716|159077494	chr1	159076716	159077494	Promoter	0	chr1:159062484-159076766|-|AIM2
chr1|155637379|155638007	chr1	155637379	155638007	Enhancer	22552	chr1:155614726-155660245|-|AL353807.3
chr1|154272223|154272640	chr1	154272223	154272640	Promoter	0	chr1:154272511-154275875|+|HAX1
chr1|153945689|153946566	chr1	153945689	153946566	Promoter	590	chr1:153929501-153946718|-|DENND4B
chr1|152459853|152460526	chr1	152459853	152460526	Enhancer	45926	chr1:152409243-152414263|-|CRNN
chr1|151984583|151984947	chr1	151984583	151984947	Enhancer	9094	chr1:151982915-151993859|-|S100A10
chr1|148334099|148334824	chr1	148334099	148334824	Promoter	0	chr1:148334479-148334554|-|MIR5087,chr1:148334612-148334767|-|RNU1-122P
chr1|145690580|145690944	chr1	145690580	145690944	Enhancer	16638	chr1:145670852-145707400|-|PDZK1
chr1|120913996|120914358	chr1	120913996	120914358	Promoter	0	chr1:120913151-120914238|-|AC241377.3
chr1|116570389|116571037	chr1	116570389	116571037	Promoter	326	chr1:116514534-116571039|-|CD58
chr1|114482595|114482976	chr1	114482595	114482976	Enhancer	14470	chr1:114468315-114469282|+|EIF2S2P5
chr1|111203837|111204919	chr1	111203837	111204919	Promoter	0	chr1:111185969-111204409|-|DENND2D
chr1|110030861|110031453	chr1	110030861	110031453	Promoter	420	chr1:110031577-110054641|+|STRIP1
chr1|109910633|109911565	chr1	109910633	109911565	Promoter	0	chr1:109910849-109930992|+|CSF1
chr1|89041362|89041743	chr1	89041362	89041743	Enhancer	18686	chr1:89006680-89022866|-|GBP3
chr1|85278965|85279352	chr1	85278965	85279352	Enhancer	2254	chr1:85265776-85276904|-|BCL10
chr1|85201848|85202300	chr1	85201848	85202300	Promoter	1058	chr1:85156889-85201016|-|SYDE2
chr1|65812025|65812488	chr1	65812025	65812488	Enhancer	19742	chr1:65792514-66374579|+|PDE4B
chr1|46616543|46616847	chr1	46616543	46616847	Promoter	196	chr1:46607715-46616891|-|MOB3C
chr1|42658269|42658808	chr1	42658269	42658808	Promoter	0	chr1:42658423-42676758|+|PPIH
chr1|41891315|41892002	chr1	41891315	41892002	Enhancer	27263	chr1:41506365-41918922|-|HIVEP3
chr1|41727390|41727778	chr1	41727390	41727778	Enhancer	98768	chr1:41585306-41628816|-|AC119676.1
chr1|40795442|40795858	chr1	40795442	40795858	Enhancer	9196	chr1:40804846-40805141|+|RN7SL326P
chr1|27672147|27672493	chr1	27672147	27672493	Promoter	0	chr1:27666064-27672198|-|IFI6
chr1|24535011|24535403	chr1	24535011	24535403	Promoter	0	chr1:24496270-24535400|-|RCAN3AS
chr1|22884996|22885533	chr1	22884996	22885533	Enhancer	22038	chr1:22863159-22863226|-|MIR4253
chr1|20248800|20249270	chr1	20248800	20249270	Enhancer	5940	chr1:20243095-20244655|+|LINC01757
chr1|19124380|19124708	chr1	19124380	19124708	Enhancer	49033	chr1:19072110-19075511|-|AL137127.1
chr1|16420650|16421151	chr1	16420650	16421151	Enhancer	16523	chr1:16398643-16437424|-|SPATA21
chr1|16387168|16387688	chr1	16387168	16387688	Enhancer	17898	chr1:16369150-16369530|-|RPL22P3
chr1|16366974|16368181	chr1	16366974	16368181	Promoter	0	chr1:16367088-16398145|+|SZRD1
chr1|12166739|12167242	chr1	12166739	12167242	Promoter	0	chr1:12166943-12167038|+|MIR7846,chr1:12166991-12209220|+|TNFRSF1B
chr1|10693805|10694216	chr1	10693805	10694216	Enhancer	42160	chr1:10736171-150241860|+|RF00004
chr1|8664090|8664421	chr1	8664090	8664421	Enhancer	86174	chr1:8750430-8751087|+|RPL7P11
chr1|6359474|6360130	chr1	6359474	6360130	Enhancer	33753	chr1:6393555-6394391|+|AL031848.2
chr1|3891047|3891402	chr1	3891047	3891402	Enhancer	9047	chr1:3889133-3900272|-|C1orf174

## Sheet: Sheet3
BLIIMP1peaksETSmotifs	1_chrom	2_start	3_end	4_type	5_nearestDistanceToTSS	6_nearestTargetTSS
chrX|154980687|154981154	chrX	154980687	154981154	Enhancer	41802	chrX:154835788-155022723|-|F8
chrX|153794135|153794490	chrX	153794135	153794490	Promoter	210	chrX:153785766-153794523|-|IDH3G
chrX|149939797|149940491	chrX	149939797	149940491	Promoter	405	chrX:149939739-150017644|+|LINC00894
chrX|136586410|136586788	chrX	136586410	136586788	Enhancer	3359	chrX:136583240-136583345|+|RNU6-320P
chrX|123732939|123733286	chrX	123732939	123733286	Promoter	0	chrX:123600569-123733056|-|THOC2
chrX|119692899|119693532	chrX	119692899	119693532	Promoter	0	chrX:119615724-119693370|-|SEPT6
chrX|101390849|101391113	chrX	101390849	101391113	Promoter	0	chrX:101391011-101412297|+|RPL36A-HNRNPH2
chrX|74614512|74615006	chrX	74614512	74615006	Promoter	0	chrX:74585217-74614617|-|RLIM
chrX|49879203|49879495	chrX	49879203	49879495	Promoter	0	chrX:49876724-49879241|-|USP27X-AS1
chrX|49308445|49309781	chrX	49308445	49309781	Enhancer	5444	chrX:49303669-49319844|+|GAGE10
chrX|47658749|47659278	chrX	47658749	47659278	Promoter	0	chrX:47658833-47660377|+|UXT-AS1,chrX:47651796-47659180|-|UXT
chrX|47483027|47483330	chrX	47483027	47483330	Promoter	232	chrX:47445879-47482946|-|ZNF41
chrX|45806310|45807171	chrX	45806310	45807171	Enhancer	36466	chrX:45745211-45770274|-|MIR222HG
chrX|45771591|45771894	chrX	45771591	45771894	Promoter	1468	chrX:45745211-45770274|-|MIR222HG
chrX|44874605|44874865	chrX	44874605	44874865	Promoter	1558	chrX:44873177-45112602|+|KDM6A
chrX|24054538|24054714	chrX	24054538	24054714	Promoter	330	chrX:24054956-24078810|+|EIF2S3
chrX|12970627|12970992	chrX	12970627	12970992	Enhancer	4300	chrX:12975110-12977227|+|TMSB4X
chr9|137095595|137096480	chr9	137095595	137096480	Promoter	1692	chr9:137094345-137094430|+|RF00153
chr9|136533728|136534039	chr9	136533728	136534039	Enhancer	8997	chr9:136542881-136543835|+|AL592301.1
chr9|135887661|135888000	chr9	135887661	135888000	Enhancer	19715	chr9:135808487-135907546|-|CAMSAP1
chr9|134065585|134066508	chr9	134065585	134066508	Enhancer	2488	chr9:134030305-134068535|-|BRD3
chr9|132769334|132770499	chr9	132769334	132770499	Promoter	0	chr9:132768965-132770212|-|AL445645.1
chr9|131645082|131645734	chr9	131645082	131645734	Enhancer	80059	chr9:131725168-131725467|-|RN7SL328P
chr9|130579447|130579846	chr9	130579447	130579846	Promoter	0	chr9:130579577-130638352|+|FUBP3
chr9|129962852|129963364	chr9	129962852	129963364	Enhancer	29572	chr9:129933536-129936541|+|AL158207.2
chr9|129383592|129384158	chr9	129383592	129384158	Enhancer	3405	chr9:129380136-129380470|-|AL353803.3
chr9|128067192|128067578	chr9	128067192	128067578	Promoter	0	chr9:128061233-128067320|-|NAIF1
chr9|128024755|128025064	chr9	128024755	128025064	Enhancer	32452	chr9:128039135-128057362|-|AL360268.2
chr9|124218679|124219142	chr9	124218679	124219142	Enhancer	38695	chr9:124257606-124353307|+|NEK6
chr9|114806282|114806563	chr9	114806282	114806563	Promoter	383	chr9:114784652-114806039|-|TNFSF15
chr9|114697257|114697597	chr9	114697257	114697597	Promoter	1112	chr9:114695922-114696315|-|AL160275.1
chr9|113581515|113582418	chr9	113581515	113582418	Enhancer	8052	chr9:113570190-113590019|-|AL162727.2
chr9|113578987|113579390	chr9	113578987	113579390	Enhancer	10830	chr9:113570190-113590019|-|AL162727.2
chr9|107246204|107246681	chr9	107246204	107246681	Enhancer	36836	chr9:107283279-107332192|+|RAD23B
chr9|105385388|105385810	chr9	105385388	105385810	Enhancer	62197	chr9:105447796-105552433|+|FSD1L
chr9|99851523|99851744	chr9	99851523	99851744	Enhancer	29778	chr9:99821855-99866891|+|NR4A3
chr9|99119133|99119466	chr9	99119133	99119466	Enhancer	14188	chr9:99105111-99154192|+|TGFBR1
chr9|98119052|98119599	chr9	98119052	98119599	Promoter	0	chr9:98069275-98119222|-|TRIM14
chr9|97632977|97633468	chr9	97632977	97633468	Promoter	0	chr9:97600080-97633368|-|TSTD2
chr9|95724637|95724935	chr9	95724637	95724935	Enhancer	47537	chr9:95772323-95776282|+|AL354861.3
chr9|91193768|91194427	chr9	91193768	91194427	Enhancer	16201	chr9:91206175-91210299|-|AL158071.5
chr9|89828305|89828703	chr9	89828305	89828703	Enhancer	25443	chr9:89801727-89803061|-|BX470209.2
chr9|83979140|83980344	chr9	83979140	83980344	Promoter	862	chr9:83968083-83980604|-|HNRNPK
chr9|70413807|70414400	chr9	70413807	70414400	Promoter	520	chr9:70384597-70414624|-|KLF9
chr9|37302350|37302572	chr9	37302350	37302572	Enhancer	31496	chr9:37333857-37333957|-|RNU6-677P
chr9|35731706|35733390	chr9	35731706	35733390	Promoter	0	chr9:35696948-35732195|-|TLN1,chr9:35732922-35732995|+|MIR6853,chr9:35732666-35736999|+|CREB3
chr9|34646370|34647194	chr9	34646370	34647194	Promoter	0	chr9:34646645-34657113|+|AL162231.3,chr9:34646589-34651035|+|GALT
chr9|33264396|33265264	chr9	33264396	33265264	Promoter	0	chr9:33264879-33282070|+|CHMP5,chr9:33252471-33264708|-|BAG1
chr9|32526014|32526552	chr9	32526014	32526552	Promoter	0	chr9:32455302-32526208|-|DDX58
chr9|27572768|27573497	chr9	27572768	27573497	Promoter	733	chr9:27546545-27573866|-|C9orf72
chr9|19229825|19231166	chr9	19229825	19231166	Promoter	0	chr9:19230435-19372858|+|DENND4C
chr9|14322318|14322900	chr9	14322318	14322900	Enhancer	5524	chr9:14317085-14357854|+|AL136366.1
chr9|7976168|7976870	chr9	7976168	7976870	Enhancer	15439	chr9:7960413-7961080|-|AL135923.2
chr9|7298119|7298493	chr9	7298119	7298493	Enhancer	120729	chr9:7177577-7203458|+|AL161443.1
chr9|6758585|6759428	chr9	6758585	6759428	Enhancer	10025	chr9:6748703-6748981|-|SNRPEP2
chr9|5437845|5438656	chr9	5437845	5438656	Promoter	0	chr9:5357971-5437925|-|PLGRKT
chr8|144146828|144147667	chr8	144146828	144147667	Promoter	788	chr8:144148036-144261940|+|MROH1
chr8|141245166|141245831	chr8	141245166	141245831	Enhancer	7793	chr8:141252286-141253292|-|AC011676.1
chr8|141035915|141036531	chr8	141035915	141036531	Enhancer	19067	chr8:141055290-141060596|+|AC100860.1
chr8|141001947|141002587	chr8	141001947	141002587	Promoter	954	chr8:140657900-141001313|-|PTK2
chr8|127196807|127197313	chr8	127196807	127197313	Enhancer	30481	chr8:127072694-127227541|-|CASC19
chr8|125091441|125092163	chr8	125091441	125092163	Promoter	0	chr8:125091844-125367120|+|NSMCE2,chr8:125024260-125091792|-|WASHC5
chr8|124372247|124372967	chr8	124372247	124372967	Promoter	0	chr8:124306189-124372692|-|TMEM65
chr8|123156957|123157940	chr8	123156957	123157940	Enhancer	21598	chr8:123179047-123210079|+|FAM83A
chr8|103414791|103415616	chr8	103414791	103415616	Promoter	0	chr8:103398638-103415107|-|SLC25A32
chr8|102662379|102663316	chr8	102662379	102663316	Enhancer	6383	chr8:102656464-102687118|+|AP002851.1
chr8|102238533|102239937	chr8	102238533	102239937	Promoter	0	chr8:102239394-102253333|+|UBR5-AS1,chr8:102204502-102239118|-|RRM2B
chr8|94553408|94553785	chr8	94553408	94553785	Promoter	0	chr8:94553722-94569745|+|AC023632.2,chr8:94487689-94553529|-|VIRMA
chr8|94272464|94272712	chr8	94272464	94272712	Enhancer	10238	chr8:94249253-94262350|-|GEM
chr8|89984049|89984790	chr8	89984049	89984790	Promoter	0	chr8:89933336-89984716|-|NBN
chr8|80347874|80348237	chr8	80347874	80348237	Enhancer	3076	chr8:80351132-80351416|+|AC034114.1
chr8|76999909|77000748	chr8	76999909	77000748	Promoter	618	chr8:76980258-77000947|-|PEX2
chr8|69643901|69644396	chr8	69643901	69644396	Enhancer	56075	chr8:69700224-69700495|+|RN7SKP29
chr8|66666789|66667665	chr8	66666789	66667665	Promoter	0	chr8:66667616-66862022|+|SGK3,chr8:66628487-66667231|-|VCPIP1,chr8:66667618-66681158|+|C8orf44
chr8|66613209|66613707	chr8	66613209	66613707	Promoter	0	chr8:66562175-66613294|-|MYBL1
chr8|66533668|66534019	chr8	66533668	66534019	Enhancer	32532	chr8:66501205-66501311|-|RNU6-1324P
chr8|66428824|66429226	chr8	66428824	66429226	Promoter	0	chr8:66429014-66430733|+|RRS1,chr8:66419589-66428977|-|RRS1-AS1
chr8|65951548|65951996	chr8	65951548	65951996	Enhancer	69788	chr8:66021560-66100526|+|DNAJC5B
chr8|60653719|60654089	chr8	60653719	60654089	Promoter	343	chr8:60629662-60653561|-|AC068389.1
chr8|58801453|58801689	chr8	58801453	58801689	Enhancer	12981	chr8:58814412-58814552|-|RNU4-50P
chr8|42293199|42293646	chr8	42293199	42293646	Enhancer	22120	chr8:42271302-42332653|+|IKBKB
chr8|42217035|42217547	chr8	42217035	42217547	Enhancer	9567	chr8:42175233-42207724|-|PLAT
chr8|38090450|38090701	chr8	38090450	38090701	Enhancer	8895	chr8:38099471-38099931|+|AP006545.2
chr8|30133967|30134463	chr8	30133967	30134463	Enhancer	10471	chr8:30131824-30144686|-|MBOAT4
chr8|29262814|29263089	chr8	29262814	29263089	Promoter	145	chr8:29067278-29263097|-|KIF13B
chr8|28889809|28890521	chr8	28889809	28890521	Promoter	0	chr8:28767661-28890242|-|INTS9,chr8:28890395-29053270|+|HMBOX1
chr8|26575746|26577334	chr8	26575746	26577334	Enhancer	28871	chr8:26547669-26548463|+|AC015743.1
chr8|23103567|23103819	chr8	23103567	23103819	Promoter	1103	chr8:23102590-23117437|+|TNFRSF10C
chr8|23068616|23069438	chr8	23068616	23069438	Promoter	0	chr8:23020133-23069031|-|TNFRSF10B
chr8|22704673|22705675	chr8	22704673	22705675	Enhancer	11694	chr8:22687659-22693480|-|EGR3
chr8|22693525|22693825	chr8	22693525	22693825	Promoter	195	chr8:22687659-22693480|-|EGR3
chr8|22009765|22010372	chr8	22009765	22010372	Enhancer	14056	chr8:22024125-22036897|+|NPM2
chr8|17697319|17697761	chr8	17697319	17697761	Enhancer	6448	chr8:17703988-17706187|+|AC124069.1
chr7|158824066|158824348	chr7	158824066	158824348	Enhancer	5831	chr7:158730995-158830038|-|ESYT2
chr7|157568776|157569255	chr7	157568776	157569255	Enhancer	5406	chr7:157574336-157574422|-|MIR153-2
chr7|157336790|157337251	chr7	157336790	157337251	Promoter	0	chr7:157336966-157417439|+|DNAJB6
chr7|140656546|140656987	chr7	140656546	140656987	Enhancer	10937	chr7:140645829-140646126|+|RN7SL771P
chr7|140390890|140391134	chr7	140390890	140391134	Enhancer	4105	chr7:140386781-140386907|-|RNA5SP248
chr7|139111688|139112731	chr7	139111688	139112731	Enhancer	2489	chr7:139043515-139109720|-|ZC3HAV1
chr7|135980620|135980947	chr7	135980620	135980947	Enhancer	3424	chr7:135926760-135977359|-|MTPN
chr7|134316913|134317271	chr7	134316913	134317271	Promoter	0	chr7:134289332-134316930|-|SLC35B4
chr7|130926378|130926987	chr7	130926378	130926987	Enhancer	5523	chr7:130930209-130932206|-|AC016831.5
chr7|129224436|129224885	chr7	129224436	129224885	Promoter	362	chr7:129225023-129430211|+|AHCYL2
chr7|123534772|123535158	chr7	123534772	123535158	Promoter	370	chr7:123452193-123534595|-|IQUB
chr7|116210953|116211414	chr7	116210953	116211414	Promoter	327	chr7:116209234-116211511|-|AC073130.3
chr7|112789863|112790507	chr7	112789863	112790507	Promoter	407	chr7:112762382-112790592|-|TMEM168
chr7|107743166|107744542	chr7	107743166	107744542	Promoter	0	chr7:107744142-107761667|+|CBLL1,chr7:107742817-107744128|-|AC002467.1
chr7|106071428|106071776	chr7	106071428	106071776	Enhancer	35804	chr7:106035798-106036431|+|AC004836.1
chr7|101154174|101154679	chr7	101154174	101154679	Promoter	0	chr7:101154476-101161276|+|AP1S1
chr7|101122017|101122563	chr7	101122017	101122563	Enhancer	4799	chr7:101127089-101139266|+|SERPINE1
chr7|100208923|100209472	chr7	100208923	100209472	Enhancer	10038	chr7:100219236-100221490|+|PVRIG
chr7|100168382|100168918	chr7	100168382	100168918	Promoter	0	chr7:100159244-100168617|-|GAL3ST4
chr7|100126763|100127195	chr7	100126763	100127195	Promoter	0	chr7:100115214-100127139|-|AC073842.2,chr7:100126967-100128495|+|MBLAC1
chr7|87219151|87219952	chr7	87219151	87219952	Promoter	1035	chr7:87196160-87220587|-|TMEM243
chr7|56051344|56051715	chr7	56051344	56051715	Promoter	0	chr7:56011064-56051604|-|PSPH,chr7:56051685-56063989|+|CCT6A
chr7|55308983|55309398	chr7	55308983	55309398	Enhancer	33125	chr7:55342316-55344958|+|AC073347.1
chr7|48088802|48089050	chr7	48088802	48089050	Promoter	282	chr7:48088644-48108736|+|UPP1
chr7|44999765|45000128	chr7	44999765	45000128	Promoter	238	chr7:45000185-45076469|+|CCM2
chr7|44885483|44886071	chr7	44885483	44886071	Promoter	296	chr7:44876293-44885481|-|PURB
chr7|43834425|43835185	chr7	43834425	43835185	Enhancer	34712	chr7:43866558-43869517|-|MRPS24
chr7|39566050|39566481	chr7	39566050	39566481	Promoter	0	chr7:39566394-39610320|+|YAE1,chr7:39545646-39566239|-|AC011290.1
chr7|30028150|30029492	chr7	30028150	30029492	Promoter	0	chr7:30028361-30130483|+|PLEKHA8
chr7|24907471|24907849	chr7	24907471	24907849	Promoter	1066	chr7:24906135-24906594|-|SNRPCP19
chr7|22822668|22822998	chr7	22822668	22822998	Promoter	0	chr7:22812632-22822852|-|TOMM7
chr7|7640106|7641513	chr7	7640106	7641513	Promoter	0	chr7:7640752-7968020|+|UMAD1
chr7|6706901|6707147	chr7	6706901	6707147	Promoter	0	chr7:6688433-6706947|-|ZNF12
chr7|6374182|6374662	chr7	6374182	6374662	Promoter	0	chr7:6374527-6403967|+|RAC1
chr7|4683938|4684250	chr7	4683938	4684250	Promoter	1799	chr7:4682295-4771442|+|FOXK1
chr7|923138|923756	chr7	923138	923756	Enhancer	31960	chr7:897900-955407|-|ADAP1
chr7|904778|907385	chr7	904778	907385	Enhancer	19534	chr7:879790-886547|-|AC073957.3
chr6|170552894|170553481	chr6	170552894	170553481	Promoter	0	chr6:170535120-170553307|-|PSMB1
chr6|170271761|170272260	chr6	170271761	170272260	Promoter	463	chr6:170272474-170279887|+|LINC01624
chr6|167152981|167153181	chr6	167152981	167153181	Enhancer	5248	chr6:167156271-167158329|-|GPR31
chr6|152625242|152625487	chr6	152625242	152625487	Enhancer	12034	chr6:152121684-152637399|-|SYNE1
chr6|151451979|151452920	chr6	151451979	151452920	Promoter	0	chr6:151452258-151470101|+|ARMT1,chr6:151404762-151452158|-|RMND1
chr6|148203971|148204526	chr6	148203971	148204526	Enhancer	66844	chr6:148133809-148137404|-|AL359382.1
chr6|144305957|144306341	chr6	144305957	144306341	Enhancer	14320	chr6:144291829-144853034|+|UTRN
chr6|142926577|142927064	chr6	142926577	142927064	Enhancer	19544	chr6:142751469-142946365|-|HIVEP2
chr6|133952908|133953251	chr6	133952908	133953251	Promoter	909	chr6:133952170-133990432|+|TBPL1
chr6|132763310|132763650	chr6	132763310	132763650	Promoter	0	chr6:132743870-132763447|-|VNN2
chr6|130513784|130514120	chr6	130513784	130514120	Enhancer	148218	chr6:130365734-130443063|+|TMEM200A
chr6|129280741|129280996	chr6	129280741	129280996	Enhancer	121748	chr6:129157523-129159120|-|BMPR1AP1
chr6|125919025|125919415	chr6	125919025	125919415	Enhancer	37550	chr6:125956770-125980244|+|HINT3
chr6|109382756|109383287	chr6	109382756	109383287	Promoter	0	chr6:109382795-109383666|+|AL359711.2
chr6|108260812|108261582	chr6	108260812	108261582	Promoter	0	chr6:108211222-108261244|-|SNX3
chr6|106520125|106520492	chr6	106520125	106520492	Enhancer	63060	chr6:106451496-106457248|-|AL109920.1
chr6|106512149|106512978	chr6	106512149	106512978	Enhancer	55315	chr6:106451496-106457248|-|AL109920.1
chr6|106163435|106164016	chr6	106163435	106164016	Enhancer	63585	chr6:106100140-106100593|+|AL022067.1
chr6|106097703|106098291	chr6	106097703	106098291	Enhancer	2143	chr6:106100140-106100593|+|AL022067.1
chr6|105991862|105993006	chr6	105991862	105993006	Promoter	1029	chr6:105993463-106109939|+|PRDM1
chr6|105402219|105403229	chr6	105402219	105403229	Promoter	0	chr6:105403207-105481302|+|AL096794.1
chr6|90458298|90459097	chr6	90458298	90459097	Enhancer	128374	chr6:90513573-90587072|-|MAP3K7
chr6|90080701|90081218	chr6	90080701	90081218	Enhancer	36145	chr6:90116700-90117105|-|AL117342.1
chr6|83859412|83859683	chr6	83859412	83859683	Promoter	0	chr6:83859656-83967423|+|CYB5R4
chr6|75284508|75285187	chr6	75284508	75285187	Promoter	0	chr6:75285014-75297003|+|AL080250.1,chr6:75252924-75284948|-|TMEM30A
chr6|52284700|52285150	chr6	52284700	52285150	Promoter	0	chr6:52264009-52284881|-|MCM3
chr6|43053756|43054105	chr6	43053756	43054105	Promoter	0	chr6:43037617-43053945|-|CUL7
chr6|42929085|42929686	chr6	42929085	42929686	Promoter	0	chr6:42929192-42939287|+|CNPY3
chr6|42563676|42564945	chr6	42563676	42564945	Promoter	0	chr6:42564062-42693504|+|UBR2
chr6|36755688|36756031	chr6	36755688	36756031	Enhancer	12625	chr6:36768485-36774651|+|Z85996.2
chr6|36204060|36204506	chr6	36204060	36204506	Enhancer	7078	chr6:36158068-36197205|-|Z84485.1
chr6|35731455|35732477	chr6	35731455	35732477	Enhancer	3383	chr6:35573585-35728583|-|FKBP5
chr6|35048686|35049268	chr6	35048686	35049268	Enhancer	22072	chr6:35070871-35071049|-|AL138721.1
chr6|33787982|33788513	chr6	33787982	33788513	Promoter	882	chr6:33771213-33789130|-|LEMD2
chr6|28335304|28336237	chr6	28335304	28336237	Enhancer	14176	chr6:28349947-28369172|+|ZKSCAN3
chr6|28251718|28252422	chr6	28251718	28252422	Promoter	0	chr6:28241697-28252269|-|ZKSCAN4
chr6|27146574|27147342	chr6	27146574	27147342	Promoter	0	chr6:27147129-27147515|+|HIST1H2AH,chr6:27146418-27146798|-|HIST1H2BK
chr6|26365219|26365739	chr6	26365219	26365739	Promoter	320	chr6:26365159-26378320|+|BTN3A2
chr6|26033076|26033611	chr6	26033076	26033611	Promoter	0	chr6:26033176-26033568|-|HIST1H2AB
chr6|24721126|24721811	chr6	24721126	24721811	Promoter	1470	chr6:24704861-24719998|-|C6orf62
chr6|20211909|20213100	chr6	20211909	20213100	Promoter	0	chr6:20212087-20317739|+|AL158198.1,chr6:20102145-20212399|-|MBOAT1
chr6|15248893|15249349	chr6	15248893	15249349	Promoter	487	chr6:15247815-15248634|-|JARID2-AS1
chr6|14910529|14911261	chr6	14910529	14911261	Enhancer	179108	chr6:14661829-15090003|-|AL138720.1
chr6|14661251|14661634	chr6	14661251	14661634	Enhancer	14907	chr6:14646535-14646638|+|RNU6-793P
chr6|13302808|13303305	chr6	13302808	13303305	Enhancer	7470	chr6:13264861-13295586|-|AL008729.1
chr6|12011300|12011545	chr6	12011300	12011545	Promoter	889	chr6:12012312-12164999|+|HIVEP1
chr6|8435148|8435741	chr6	8435148	8435741	Promoter	0	chr6:8435645-8875024|+|AL591485.1,chr6:8412885-8435611|-|SLC35B3
chr6|5507390|5507906	chr6	5507390	5507906	Enhancer	49615	chr6:5451683-5458033|-|AL021328.1
chr6|3023607|3024070	chr6	3023607	3024070	Promoter	0	chr6:3023142-3023772|-|HTATSF1P2
chr6|432052|432530	chr6	432052	432530	Enhancer	40539	chr6:391752-411443|+|IRF4
chr6|292068|292835	chr6	292068	292835	Promoter	0	chr6:292097-351355|+|DUSP22
chr5|181191249|181191835	chr5	181191249	181191835	Promoter	310	chr5:181191046-181191852|-|LINC01962
chr5|177431515|177431738	chr5	177431515	177431738	Enhancer	4950	chr5:177426676-177442901|+|GRK6
chr5|172187856|172188891	chr5	172187856	172188891	Promoter	0	chr5:172042079-172188224|-|STK10
chr5|170278581|170279260	chr5	170278581	170279260	Enhancer	18897	chr5:170246233-170297818|-|LCP2
chr5|168486189|168487174	chr5	168486189	168487174	Promoter	0	chr5:168486471-168519301|+|RARS
chr5|160506477|160507157	chr5	160506477	160507157	Enhancer	21465	chr5:160485352-160485450|+|MIR146A
chr5|160467723|160468271	chr5	160467723	160468271	Promoter	0	chr5:160468268-160487426|+|MIR3142HG
chr5|157271901|157272354	chr5	157271901	157272354	Enhancer	5502	chr5:157260122-157266625|-|AC009185.1
chr5|154445598|154446166	chr5	154445598	154446166	Promoter	0	chr5:154329437-154445822|-|SAP30L-AS1,chr5:154445997-154461053|+|SAP30L
chr5|150847117|150847727	chr5	150847117	150847727	Promoter	899	chr5:150846523-150848669|+|IRGM
chr5|150412405|150413029	chr5	150412405	150413029	Promoter	0	chr5:150400041-150412929|-|CD74
chr5|149551242|149551993	chr5	149551242	149551993	Promoter	0	chr5:149492197-149551552|-|CSNK1A1
chr5|146312991|146313345	chr5	146312991	146313345	Enhancer	25671	chr5:146338839-146341728|+|POU4F3
chr5|144170474|144170983	chr5	144170474	144170983	Promoter	0	chr5:144158162-144170659|-|YIPF5,chr5:144170873-144485686|+|KCTD16
chr5|143434954|143435648	chr5	143434954	143435648	Promoter	0	chr5:143277931-143435512|-|NR3C1
chr5|134132371|134132879	chr5	134132371	134132879	Enhancer	17944	chr5:134114681-134148229|+|TCF7
chr5|133930254|133930574	chr5	133930254	133930574	Enhancer	16737	chr5:133913677-133917269|+|WSPAR
chr5|109409850|109410557	chr5	109409850	109410557	Promoter	0	chr5:109334713-109409974|-|PJA2
chr5|97182941|97183406	chr5	97182941	97183406	Promoter	0	chr5:97160867-97183247|-|RIOK2
chr5|94111256|94111737	chr5	94111256	94111737	Promoter	0	chr5:93617725-94111676|-|FAM172A
chr5|91162320|91163017	chr5	91162320	91163017	Enhancer	20198	chr5:91132303-91142470|-|AC074132.1
chr5|75511425|75512204	chr5	75511425	75512204	Promoter	0	chr5:75356352-75512138|-|COL4A3BP,chr5:75511756-75601144|+|POLK
chr5|74579158|74579664	chr5	74579158	74579664	Enhancer	42435	chr5:74369376-74536976|-|LINC01331
chr5|69093752|69094447	chr5	69093752	69094447	Promoter	0	chr5:69093949-69131069|+|SLC30A5
chr5|55897209|55897591	chr5	55897209	55897591	Enhancer	38743	chr5:55936143-55941727|+|AC008914.1
chr5|54610244|54610871	chr5	54610244	54610871	Enhancer	32999	chr5:54643557-54645987|+|AC016583.1
chr5|50667214|50668007	chr5	50667214	50668007	Promoter	1711	chr5:50665899-50846519|+|PARP8
chr5|43514772|43515311	chr5	43514772	43515311	Promoter	0	chr5:43486709-43515148|-|C5orf34,chr5:43515274-43525310|+|AC114956.1
chr5|43064755|43065172	chr5	43064755	43065172	Enhancer	3568	chr5:43061395-43062441|+|AC025171.4
chr5|43017721|43018491	chr5	43017721	43018491	Promoter	0	chr5:43018429-43024247|+|AC025171.3
chr5|43007465|43008907	chr5	43007465	43008907	Promoter	0	chr5:43006733-43007543|-|AC008875.1
chr5|41904059|41904651	chr5	41904059	41904651	Promoter	0	chr5:41904344-41921636|+|C5orf51
chr5|10250071|10250689	chr5	10250071	10250689	Promoter	451	chr5:10249929-10266389|+|CCT5
chr4|186191111|186191697	chr4	186191111	186191697	Promoter	0	chr4:186191567-186213463|+|CYP4V2,chr4:186189032-186191490|-|AC110771.1
chr4|185203827|185204277	chr4	185203827	185204277	Promoter	0	chr4:185204237-185363971|+|SNX25,chr4:185159665-185204028|-|CFAP97
chr4|184761872|184762480	chr4	184761872	184762480	Enhancer	28080	chr4:184694085-184734096|-|CENPU
chr4|184537378|184537812	chr4	184537378	184537812	Promoter	0	chr4:184506460-184537554|-|LINC02427
chr4|169757825|169758159	chr4	169757825	169758159	Promoter	0	chr4:169729470-169757944|-|HPF1
chr4|153115798|153116236	chr4	153115798	153116236	Enhancer	37101	chr4:153153118-153339317|+|TRIM2
chr4|152255520|152255756	chr4	152255520	152255756	Enhancer	8807	chr4:152264150-152264445|-|RN7SL446P
chr4|147799811|147800413	chr4	147799811	147800413	Enhancer	8814	chr4:147808926-147809209|+|RN7SL254P
chr4|141636412|141636796	chr4	141636412	141636796	Promoter	0	chr4:141636583-141733987|+|IL15
chr4|123443422|123443851	chr4	123443422	123443851	Enhancer	46631	chr4:123490268-123522106|+|AC093821.1
chr4|109560022|109561444	chr4	109560022	109561444	Promoter	0	chr4:109560246-109688719|+|MCUB
chr4|105708507|105709021	chr4	105708507	105709021	Promoter	0	chr4:105708784-105847728|+|GSTCD
chr4|99894285|99894599	chr4	99894285	99894599	Promoter	0	chr4:99878336-99894427|-|LAMTOR3
chr4|73258862|73259467	chr4	73258862	73259467	Promoter	0	chr4:73259209-73317953|+|AC053527.1
chr4|55546476|55547541	chr4	55546476	55547541	Promoter	0	chr4:55547112-55547889|+|AC024243.1,chr4:55427903-55546909|-|CLOCK
chr4|48906699|48907113	chr4	48906699	48907113	Promoter	0	chr4:48885019-48906828|-|OCIAD2
chr4|48047295|48047850	chr4	48047295	48047850	Enhancer	30800	chr4:48016772-48040173|+|NIPAL1
chr4|41934920|41935652	chr4	41934920	41935652	Promoter	0	chr4:41935129-41960803|+|TMEM33
chr4|40055464|40056211	chr4	40055464	40056211	Promoter	1012	chr4:40056850-40158252|+|N4BP2
chr4|38132208|38132612	chr4	38132208	38132612	Enhancer	125305	chr4:38006784-38007105|-|MRPS33P2
chr4|37826368|37826767	chr4	37826368	37826767	Promoter	0	chr4:37826660-37862937|+|PGM2
chr4|37685975|37686696	chr4	37685975	37686696	Promoter	0	chr4:37590800-37686376|-|RELL1
chr4|26319120|26321240	chr4	26319120	26321240	Promoter	0	chr4:26319710-26435131|+|RBPJ
chr4|26197322|26197788	chr4	26197322	26197788	Enhancer	85690	chr4:26111865-26113839|+|AC097714.1
chr4|24584401|24585035	chr4	24584401	24585035	Promoter	0	chr4:24527475-24584554|-|DHX15
chr4|7863857|7864344	chr4	7863857	7864344	Enhancer	38002	chr4:7826098-119569825|+|RF00614
chr4|6690251|6690726	chr4	6690251	6690726	Promoter	0	chr4:6687448-6690519|-|LINC002481
chr4|6092241|6092512	chr4	6092241	6092512	Enhancer	22214	chr4:6064977-6070162|-|AC092442.1
chr4|3038000|3038503	chr4	3038000	3038503	Enhancer	5849	chr4:3044101-3044207|+|RNU6-204P
chr4|1046331|1046986	chr4	1046331	1046986	Enhancer	18980	chr4:1027678-1028972|+|AC019103.1
chr3|197736012|197737130	chr3	197736012	197737130	Enhancer	12982	chr3:197749553-197787596|+|FYTTD1
chr3|197592547|197592888	chr3	197592547	197592888	Enhancer	12088	chr3:197580344-197580629|-|AC132008.1
chr3|196502341|196503885	chr3	196502341	196503885	Promoter	0	chr3:196468783-196503768|-|RNF168
chr3|187935844|187936160	chr3	187935844	187936160	Enhancer	10219	chr3:187932764-187946221|-|AC068295.1
chr3|183285822|183286096	chr3	183285822	183286096	Enhancer	27543	chr3:183258300-183258416|-|RNA5SP151
chr3|179147563|179148127	chr3	179147563	179148127	Promoter	0	chr3:179101366-179147973|-|AC076966.1
chr3|179071487|179072204	chr3	179071487	179072204	Promoter	369	chr3:178960121-179072215|-|ZMAT3
chr3|177345613|177345918	chr3	177345613	177345918	Enhancer	3400	chr3:177337628-177349166|-|AC117465.1
chr3|172591935|172592704	chr3	172591935	172592704	Enhancer	3287	chr3:172560901-172595607|-|LINC02068
chr3|167734395|167735501	chr3	167734395	167735501	Promoter	0	chr3:167735430-167825568|+|SERPINI1,chr3:167683298-167734939|-|PDCD10
chr3|158801629|158802312	chr3	158801629	158802312	Promoter	0	chr3:158801926-158829719|+|MFSD1,chr3:158801257-158801935|-|AC080013.5
chr3|157174578|157175566	chr3	157174578	157175566	Promoter	0	chr3:157175269-157381265|+|AC092944.1
chr3|155854180|155854793	chr3	155854180	155854793	Promoter	0	chr3:155763043-155854442|-|AC104472.3,chr3:155821024-155854446|-|SLC33A1
chr3|129593920|129594258	chr3	129593920	129594258	Enhancer	2740	chr3:129591349-129591635|+|RN7SL752P
chr3|129439881|129440462	chr3	129439881	129440462	Promoter	0	chr3:129430944-129440179|-|MBD4,chr3:129440036-129520507|+|IFT122
chr3|129160984|129161579	chr3	129160984	129161579	Promoter	0	chr3:129087575-129161036|-|ISY1-RAB43,chr3:129127415-129161293|-|ISY1
chr3|125141493|125142168	chr3	125141493	125142168	Enhancer	9721	chr3:125151465-125151552|-|MIR5092
chr3|119293713|119294262	chr3	119293713	119294262	Promoter	385	chr3:119294373-119420714|+|ARHGAP31
chr3|114225967|114226457	chr3	114225967	114226457	Enhancer	6809	chr3:114231398-114233021|-|AC093010.1
chr3|108818399|108818872	chr3	108818399	108818872	Enhancer	4062	chr3:108822698-108855005|+|TRAT1
chr3|101686232|101686917	chr3	101686232	101686917	Promoter	0	chr3:101681091-101686718|-|RPL24
chr3|101676352|101677409	chr3	101676352	101677409	Promoter	0	chr3:101676475-101679217|+|ZBTB11-AS1
chr3|100709194|100709543	chr3	100709194	100709543	Promoter	0	chr3:100709331-100748964|+|TFG
chr3|94062671|94063244	chr3	94062671	94063244	Promoter	0	chr3:94063061-94131832|+|NSUN3,chr3:94057922-94063223|-|DHFR2
chr3|88058380|88058907	chr3	88058380	88058907	Promoter	611	chr3:88059255-88144664|+|ZNF654
chr3|71444233|71444653	chr3	71444233	71444653	Enhancer	97646	chr3:71541970-71542089|-|MIR1284
chr3|69084733|69085115	chr3	69084733	69085115	Promoter	0	chr3:69084937-69106092|+|ARL6IP5
chr3|67655550|67656104	chr3	67655550	67656104	Promoter	1069	chr3:67654758-67947713|+|SUCLG2-AS1
chr3|51941930|51942252	chr3	51941930	51942252	Promoter	187	chr3:51933429-51941904|-|RRP9
chr3|51499205|51500097	chr3	51499205	51500097	Promoter	0	chr3:51395867-51500002|-|DCAF1
chr3|50611493|50612389	chr3	50611493	50612389	Promoter	0	chr3:50606496-50611831|-|CISH,chr3:50611908-50649291|+|MAPKAPK3
chr3|50601070|50602829	chr3	50601070	50602829	Promoter	0	chr3:50599879-50601148|-|AC096920.1
chr3|50588009|50588818	chr3	50588009	50588818	Enhancer	12734	chr3:50599879-50601148|-|AC096920.1
chr3|50572817|50574417	chr3	50572817	50574417	Enhancer	2626	chr3:50558025-50570991|-|C3orf18
chr3|50569088|50569569	chr3	50569088	50569569	Promoter	0	chr3:50569152-50596168|+|HEMK1
chr3|48635072|48635794	chr3	48635072	48635794	Promoter	0	chr3:48625723-48635493|-|SLC26A6
chr3|48439948|48440371	chr3	48439948	48440371	Promoter	0	chr3:48440257-48444208|+|TMA7,chr3:48432164-48440119|-|CCDC51
chr3|47380543|47381619	chr3	47380543	47381619	Promoter	0	chr3:47381021-47413435|+|PTPN23,chr3:47379089-47380999|-|AC099778.1
chr3|45110307|45110606	chr3	45110307	45110606	Enhancer	35965	chr3:45082277-45146422|-|CDCP1
chr3|44439616|44439994	chr3	44439616	44439994	Promoter	0	chr3:44421127-44439946|-|C3orf86
chr3|38138204|38138860	chr3	38138204	38138860	Promoter	0	chr3:38138478-38143022|+|MYD88
chr3|32462164|32462643	chr3	32462164	32462643	Enhancer	40448	chr3:32481312-32502852|-|CMTM6
chr3|19946822|19947579	chr3	19946822	19947579	Promoter	0	chr3:19947097-19985175|+|RAB5A,chr3:19879472-19947009|-|EFHB
chr3|16300988|16301379	chr3	16300988	16301379	Enhancer	13255	chr3:16314439-16314987|+|AC090948.1
chr3|15099119|15099560	chr3	15099119	15099560	Promoter	0	chr3:15070073-15099163|-|RBSN
chr3|14303082|14303750	chr3	14303082	14303750	Promoter	429	chr3:14272373-14303845|-|AC093496.1
chr3|13420738|13421218	chr3	13420738	13421218	Promoter	656	chr3:13316235-13420322|-|NUP210
chr3|13413971|13414595	chr3	13413971	13414595	Enhancer	6039	chr3:13316235-13420322|-|NUP210
chr3|10228663|10228897	chr3	10228663	10228897	Enhancer	19243	chr3:10248023-10281218|+|TATDN2
chr3|9890014|9890686	chr3	9890014	9890686	Promoter	0	chr3:9890572-9894349|+|JAGN1
chr3|9749798|9750163	chr3	9749798	9750163	Promoter	0	chr3:9749944-9766737|+|OGG1
chr3|5026614|5026897	chr3	5026614	5026897	Enhancer	42288	chr3:5068676-5069044|-|RNF10P1
chr3|3126634|3127586	chr3	3126634	3127586	Promoter	0	chr3:3126940-3149023|+|TRNT1
chr22|49829938|49830432	chr22	49829938	49830432	Enhancer	2673	chr22:49773283-49827512|-|BRD1
chr22|44667820|44668321	chr22	44667820	44668321	Promoter	476	chr22:44668547-44737681|+|PRR5
chr22|44181624|44181881	chr22	44181624	44181881	Enhancer	5986	chr22:44183031-44187739|-|AL031595.1
chr22|40636753|40637585	chr22	40636753	40637585	Promoter	450	chr22:40410281-40636719|-|MRTFA
chr22|40044485|40045077	chr22	40044485	40045077	Promoter	0	chr22:40044817-40335808|+|TNRC6B,chr22:40043068-40044530|-|Z83847.1
chr22|39077066|39077566	chr22	39077066	39077566	Promoter	0	chr22:39077275-39087743|+|APOBEC3G
chr22|38705422|38705730	chr22	38705422	38705730	Promoter	368	chr22:38705944-38733587|+|GTPBP1
chr22|37896259|37896576	chr22	37896259	37896576	Enhancer	5070	chr22:37891347-37891448|+|RNU6-900P
chr22|37238319|37238722	chr22	37238319	37238722	Enhancer	5927	chr22:37225270-37244448|-|RAC2
chr22|31346189|31346565	chr22	31346189	31346565	Promoter	0	chr22:31325804-31346346|-|PATZ1
chr22|30266352|30268114	chr22	30266352	30268114	Promoter	0	chr22:30262829-30266851|-|OSM
chr22|30245623|30247285	chr22	30245623	30247285	Promoter	0	chr22:30240453-30246759|-|LIF,chr22:30246205-30246998|+|AC004264.1
chr22|24555257|24556123	chr22	24555257	24556123	Promoter	0	chr22:24555999-24582052|+|SNRPD3,chr22:24540423-24555935|-|GUCD1
chr22|24242603|24243101	chr22	24242603	24243101	Enhancer	2290	chr22:24219654-24245142|-|GGT5
chr22|21867720|21868262	chr22	21867720	21868262	Promoter	311	chr22:21754500-21867680|-|MAPK1
chr21|42513543|42513939	chr21	42513543	42513939	Enhancer	5107	chr21:42508634-42509658|+|AP001625.1
chr21|42425282|42425510	chr21	42425282	42425510	Enhancer	7803	chr21:42417497-42417593|-|RNU6-1149P
chr21|36989713|36990346	chr21	36989713	36990346	Promoter	0	chr21:36750888-36990236|-|HLCS
chr21|36298045|36298532	chr21	36298045	36298532	Enhancer	2586	chr21:36295173-36295702|-|SRSF9P1
chr21|36113664|36114595	chr21	36113664	36114595	Enhancer	9248	chr21:36104881-36109690|+|AP000688.2
chr21|36065569|36065847	chr21	36065569	36065847	Promoter	837	chr21:36066545-36066652|+|RNU6-992P
chr21|34888004|34888589	chr21	34888004	34888589	Enhancer	52010	chr21:34836286-34884882|+|AP000331.1
chr21|34693019|34693713	chr21	34693019	34693713	Enhancer	23977	chr21:34669389-34718227|+|CLIC6
chr21|33215540|33216016	chr21	33215540	33216016	Enhancer	14123	chr21:33229901-33265675|+|IFNAR2
chr21|31132902|31133215	chr21	31132902	31133215	Enhancer	69890	chr21:31060600-31063168|-|UBE3AP2
chr21|25561789|25562399	chr21	25561789	25562399	Promoter	0	chr21:25561909-25575168|+|MIR155HG
chr20|63043580|63044532	chr20	63043580	63044532	Enhancer	6045	chr20:63038011-63053863|+|LINC01056
chr20|62121386|62122102	chr20	62121386	62122102	Promoter	717	chr20:62122461-62135374|+|LSM14B
chr20|59004607|59004938	chr20	59004607	59004938	Enhancer	2481	chr20:58995185-59007254|-|CTSZ
chr20|58650788|58651388	chr20	58650788	58651388	Promoter	0	chr20:58651253-58679526|+|STX16
chr20|57399691|57400075	chr20	57399691	57400075	Enhancer	6821	chr20:57384160-57393062|-|AL109955.1
chr20|51481283|51481730	chr20	51481283	51481730	Enhancer	28529	chr20:51452905-51452977|-|MIR3194
chr20|49277920|49278416	chr20	49277920	49278416	Promoter	0	chr20:49278178-49295738|+|ZFAS1
chr20|46363774|46364475	chr20	46363774	46364475	Promoter	0	chr20:46345980-46364458|-|SLC35C2
chr20|45881018|45881587	chr20	45881018	45881587	Promoter	0	chr20:45881227-45885266|+|ZSWIM1
chr20|45293429|45294031	chr20	45293429	45294031	Enhancer	13110	chr20:45306840-45317824|+|RBPJL
chr20|44019677|44020203	chr20	44019677	44020203	Enhancer	12692	chr20:44007248-44007537|+|RN7SL443P
chr20|43950136|43950569	chr20	43950136	43950569	Enhancer	35500	chr20:43914852-44069616|+|TOX2
chr20|38873137|38873666	chr20	38873137	38873666	Promoter	631	chr20:38872770-38873074|+|RN7SL116P
chr20|38057456|38057934	chr20	38057456	38057934	Enhancer	24149	chr20:38033546-38092366|+|RPRD1B
chr20|34875960|34876848	chr20	34875960	34876848	Promoter	0	chr20:34876612-34927962|+|ACSS2
chr20|34516064|34516465	chr20	34516064	34516465	Promoter	0	chr20:34516409-34540958|+|DYNLRB1
chr20|33992860|33993621	chr20	33992860	33993621	Promoter	405	chr20:33993646-34084884|+|RALY
chr20|33719932|33720850	chr20	33719932	33720850	Promoter	0	chr20:33702758-33720319|-|PXMP4
chr20|31674881|31675330	chr20	31674881	31675330	Enhancer	11110	chr20:31686216-31716825|+|AL117381.1
chr20|23350354|23350977	chr20	23350354	23350977	Promoter	0	chr20:23350791-23354771|+|NXT1
chr20|21099914|21100560	chr20	21099914	21100560	Enhancer	6121	chr20:21087604-21106358|-|LINC00237
chr20|5950196|5950801	chr20	5950196	5950801	Promoter	0	chr20:5950652-5998977|+|MCM8,chr20:5937228-5950558|-|TRMT6
chr20|5119696|5120500	chr20	5119696	5120500	Enhancer	6528	chr20:5114953-5126626|-|PCNA
chr20|2530428|2530785	chr20	2530428	2530785	Enhancer	6000	chr20:2536607-2641784|+|TMC2
chr20|1434916|1435251	chr20	1434916	1435251	Enhancer	32608	chr20:1442162-1467692|-|NSFL1C
chr20|408068|408751	chr20	408068	408751	Promoter	356	chr20:408053-430966|+|RBCK1
chr2|238060378|238061155	chr2	238060378	238061155	Promoter	0	chr2:238060889-238099413|+|SCLY
chr2|231709120|231710892	chr2	231709120	231710892	Enhancer	2322	chr2:231707684-231713541|+|PTMA
chr2|230415877|230416411	chr2	230415877	230416411	Promoter	0	chr2:230415942-230545606|+|SP100
chr2|230326758|230327352	chr2	230326758	230327352	Promoter	0	chr2:230327184-230403732|+|SP140L
chr2|230319130|230319712	chr2	230319130	230319712	Enhancer	7763	chr2:230327184-230403732|+|SP140L
chr2|230219568|230220329	chr2	230219568	230220329	Enhancer	5780	chr2:230168918-230225729|-|SP110
chr2|229921190|229921726	chr2	229921190	229921726	Promoter	551	chr2:229763838-229922009|-|TRIP12
chr2|227472020|227472677	chr2	227472020	227472677	Promoter	0	chr2:227472132-227472187|+|MIR5703,chr2:227472152-227561214|+|AGFG1
chr2|226791446|226792162	chr2	226791446	226792162	Enhancer	7955	chr2:226731317-226799759|-|IRS1
chr2|208265906|208266789	chr2	208265906	208266789	Promoter	0	chr2:208266255-208358746|+|PIKFYVE
chr2|203811652|203812223	chr2	203811652	203812223	Enhancer	29900	chr2:203782037-203782143|+|RNU6-474P
chr2|203804107|203804468	chr2	203804107	203804468	Enhancer	22250	chr2:203782037-203782143|+|RNU6-474P
chr2|201780818|201781656	chr2	201780818	201781656	Promoter	0	chr2:201700267-201780956|-|ALS2
chr2|200889011|200889511	chr2	200889011	200889511	Promoter	0	chr2:200870907-200889303|-|PPIL3,chr2:200889369-200903938|+|NIF3L1
chr2|200525900|200526518	chr2	200525900	200526518	Promoter	0	chr2:200526167-200584096|+|SGO2
chr2|195536113|195536634	chr2	195536113	195536634	Enhancer	3338	chr2:195533035-195538681|+|LINC01825
chr2|191020122|191021090	chr2	191020122	191021090	Promoter	920	chr2:191021526-191032314|+|AC067945.3
chr2|190319702|190320054	chr2	190319702	190320054	Promoter	0	chr2:190203920-190319890|-|HIBCH
chr2|186485671|186486351	chr2	186485671	186486351	Promoter	0	chr2:186486260-186509361|+|ZC3H15
chr2|181123778|181124051	chr2	181123778	181124051	Enhancer	17946	chr2:181076051-181105968|-|AC068196.1
chr2|174395121|174395935	chr2	174395121	174395935	Promoter	0	chr2:174395745-174429575|+|SCRN3,chr2:174348022-174395712|-|CIR1
chr2|171687649|171688378	chr2	171687649	171688378	Promoter	604	chr2:171687409-171748420|+|DYNC1I2
chr2|165953692|165954312	chr2	165953692	165954312	Promoter	0	chr2:165873362-165953776|-|TTC21B
chr2|160195002|160195252	chr2	160195002	160195252	Enhancer	5186	chr2:160099667-160200313|-|ITGB6
chr2|159903558|159904034	chr2	159903558	159904034	Promoter	914	chr2:159771851-159904710|-|LY75-CD302
chr2|157876154|157876566	chr2	157876154	157876566	Promoter	342	chr2:157876702-158136154|+|UPP2
chr2|156333743|156334955	chr2	156333743	156334955	Enhancer	7999	chr2:156324437-156342348|-|NR4A2
chr2|151638336|151638897	chr2	151638336	151638897	Enhancer	95870	chr2:151485336-151734487|-|NEB
chr2|148020209|148021625	chr2	148020209	148021625	Promoter	0	chr2:148021011-148516971|+|MBD5,chr2:147930397-148021604|-|ORC4
chr2|135985290|135986010	chr2	135985290	135986010	Promoter	0	chr2:135905881-135985626|-|DARS
chr2|135052401|135052936	chr2	135052401	135052936	Promoter	403	chr2:135052265-135175590|+|RAB3GAP1
chr2|127701238|127701772	chr2	127701238	127701772	Promoter	0	chr2:127701508-127705242|+|SFT2D3
chr2|127526302|127526948	chr2	127526302	127526948	Promoter	0	chr2:127480812-127526489|-|IWS1
chr2|126659174|126659395	chr2	126659174	126659395	Enhancer	3126	chr2:126656158-126696667|+|GYPC
chr2|119704893|119705243	chr2	119704893	119705243	Enhancer	6445	chr2:119698623-119700151|+|AC069154.1
chr2|113889647|113890120	chr2	113889647	113890120	Promoter	0	chr2:113889960-113962596|+|ACTR3,chr2:113888203-113889750|-|AC110769.2
chr2|113693566|113694119	chr2	113693566	113694119	Enhancer	10235	chr2:113677702-113704078|-|AC017074.1
chr2|113168692|113169459	chr2	113168692	113169459	Enhancer	4895	chr2:113173971-113209396|+|PSD4
chr2|112584259|112584656	chr2	112584259	112584656	Promoter	0	chr2:112584441-112589275|+|CHCHD5
chr2|108584035|108584433	chr2	108584035	108584433	Enhancer	49879	chr2:108534355-108687246|+|LIMS1
chr2|102355412|102356481	chr2	102355412	102356481	Promoter	0	chr2:102355929-102398775|+|IL18R1
chr2|102104389|102104910	chr2	102104389	102104910	Enhancer	34273	chr2:102070376-102179874|+|IL1R1
chr2|102082890|102083323	chr2	102082890	102083323	Enhancer	12730	chr2:102070376-102179874|+|IL1R1
chr2|100142507|100142784	chr2	100142507	100142784	Promoter	0	chr2:99545419-100142575|-|AFF3
chr2|98608263|98608735	chr2	98608263	98608735	Promoter	0	chr2:98599314-98608515|-|COA5,chr2:98608579-98618515|+|UNC50
chr2|96538498|96539340	chr2	96538498	96539340	Enhancer	2167	chr2:96536752-96552634|+|ARID5A
chr2|86038384|86038716	chr2	86038384	86038716	Enhancer	67605	chr2:86020216-86106155|-|POLR1A
chr2|74529389|74530027	chr2	74529389	74530027	Promoter	0	chr2:74526652-74529706|-|AUP1
chr2|74457793|74458211	chr2	74457793	74458211	Promoter	398	chr2:74458400-74460891|+|WBP1
chr2|68737684|68738137	chr2	68737684	68738137	Enhancer	3075	chr2:68734835-68826833|+|ARHGAP25
chr2|65227588|65228100	chr2	65227588	65228100	Promoter	0	chr2:65227753-65271253|+|ACTR2,chr2:65203502-65227605|-|AC007318.2
chr2|63840586|63841321	chr2	63840586	63841321	Promoter	0	chr2:63840940-63891562|+|UGP2
chr2|61017023|61017982	chr2	61017023	61017982	Promoter	0	chr2:61017225-61051990|+|PEX13
chr2|55133711|55134138	chr2	55133711	55134138	Enhancer	82201	chr2:55214387-55216126|-|AC012358.1
chr2|47071490|47071757	chr2	47071490	47071757	Enhancer	3801	chr2:47067822-47071204|+|AC073283.1
chr2|45860810|45861211	chr2	45860810	45861211	Enhancer	143298	chr2:46003942-46004309|-|AC017078.1
chr2|45650803|45651387	chr2	45650803	45651387	Promoter	580	chr2:45651675-46187990|+|PRKCE
chr2|43595523|43596276	chr2	43595523	43596276	Promoter	0	chr2:43230836-43596046|-|THADA
chr2|39216879|39217190	chr2	39216879	39217190	Enhancer	12497	chr2:39178547-39229532|-|CDKL4
chr2|38498142|38498476	chr2	38498142	38498476	Enhancer	16458	chr2:38481851-38482804|+|RPLP0P6
chr2|37231214|37231863	chr2	37231214	37231863	Promoter	0	chr2:37231658-37249160|+|NDUFAF7,chr2:37201612-37231596|-|CEBPZ
chr2|37084186|37084572	chr2	37084186	37084572	Promoter	0	chr2:36980895-37084372|-|HEATR5B,chr2:37084451-37099244|+|GPATCH11
chr2|32165433|32166075	chr2	32165433	32166075	Promoter	0	chr2:32165841-32224379|+|SLC30A6,chr2:32165046-32165757|-|AL121658.1
chr2|28894271|28894842	chr2	28894271	28894842	Promoter	0	chr2:28894667-28948219|+|WDR43
chr2|26298971|26300117	chr2	26298971	26300117	Enhancer	46542	chr2:26346086-26395891|+|SELENOI
chr2|25273231|25273567	chr2	25273231	25273567	Enhancer	55322	chr2:25328640-25328721|-|MIR1301
chr2|24971461|24972335	chr2	24971461	24972335	Promoter	0	chr2:24943636-24972094|-|DNAJC27
chr2|23925917|23927566	chr2	23925917	23927566	Promoter	0	chr2:23748664-23927123|-|ATAD2B,chr2:23927312-24004909|+|UBXN2A
chr2|23532287|23533073	chr2	23532287	23533073	Enhancer	8336	chr2:23507043-23524344|-|AC011239.1
chr2|11830124|11830639	chr2	11830124	11830639	Enhancer	6604	chr2:11836933-11836986|-|MIR4262
chr2|10689745|10690277	chr2	10689745	10690277	Promoter	0	chr2:10570754-10689987|-|NOL10
chr2|6865596|6865987	chr2	6865596	6865987	Promoter	0	chr2:6840570-6865819|-|CMPK2
chr19|57363188|57363665	chr19	57363188	57363665	Promoter	0	chr19:57363511-57365353|+|TRAPPC2B,chr19:57363566-57379565|+|ZNF547
chr19|56314644|56315405	chr19	56314644	56315405	Promoter	0	chr19:56314703-56365316|+|AC006116.8
chr19|55653671|55654606	chr19	55653671	55654606	Promoter	0	chr19:55654146-55674715|+|U2AF2
chr19|55634820|55635284	chr19	55634820	55635284	Promoter	407	chr19:55635459-55645623|+|ZNF581
chr19|55605172|55605611	chr19	55605172	55605611	Promoter	0	chr19:55605405-55617269|+|ZNF865
chr19|55599274|55600278	chr19	55599274	55600278	Promoter	0	chr19:55591376-55599630|-|FIZ1
chr19|55119237|55119585	chr19	55119237	55119585	Promoter	972	chr19:55119250-55120383|-|AC010327.2
chr19|52637784|52638518	chr19	52637784	52638518	Enhancer	15133	chr19:52650437-52653284|-|AC022150.4
chr19|50368688|50369088	chr19	50368688	50369088	Promoter	443	chr19:50365880-50369331|-|AC008655.2
chr19|50025351|50025798	chr19	50025351	50025798	Promoter	0	chr19:50025722-50053414|+|ZNF473
chr19|49896706|49897411	chr19	49896706	49897411	Enhancer	8883	chr19:49888175-49888230|+|MIR4750
chr19|49866916|49867579	chr19	49866916	49867579	Promoter	0	chr19:49861204-49867576|-|PNKP
chr19|49590854|49591159	chr19	49590854	49591159	Promoter	175	chr19:49591182-49626439|+|PRR12
chr19|49473980|49474482	chr19	49473980	49474482	Promoter	0	chr19:49474215-49486231|+|FLT3LG
chr19|49333868|49334444	chr19	49333868	49334444	Promoter	1240	chr19:49335396-49340606|+|CD37
chr19|47186487|47187118	chr19	47186487	47187118	Enhancer	40139	chr19:47226942-47227021|+|MIR3190
chr19|46600739|46601285	chr19	46600739	46601285	Promoter	0	chr19:46601074-46610793|+|CALM3,chr19:46518679-46601200|-|PPP5D1,chr19:46547056-46600861|-|AC093503.1
chr19|45691734|45692993	chr19	45691734	45692993	Promoter	0	chr19:45687454-45692333|-|SNRPD2,chr19:45692666-45703989|+|QPCTL
chr19|45443482|45443938	chr19	45443482	45443938	Enhancer	7056	chr19:45436654-45436704|+|MIR6088
chr19|44752979|44753636	chr19	44752979	44753636	Enhancer	4599	chr19:44748708-44760044|+|BCL3
chr19|44212297|44212780	chr19	44212297	44212780	Promoter	0	chr19:44212528-44237268|+|ZNF227
chr19|44164888|44165201	chr19	44164888	44165201	Promoter	0	chr19:44165084-44178381|+|ZNF226
chr19|41871637|41872020	chr19	41871637	41872020	Enhancer	2201	chr19:41869627-41869698|+|MIR6797
chr19|41859374|41860425	chr19	41859374	41860425	Promoter	0	chr19:41859918-41872926|+|RPS19
chr19|40777178|40778510	chr19	40777178	40778510	Promoter	0	chr19:40778271-40808418|+|RAB4B-EGLN2,chr19:40778216-40796942|+|RAB4B
chr19|40348352|40348789	chr19	40348352	40348789	Promoter	0	chr19:40348678-40378485|+|PLD3,chr19:40319536-40348527|-|C19orf47
chr19|39237799|39238146	chr19	39237799	39238146	Promoter	679	chr19:39236433-39237293|-|IFNL3P1
chr19|38336195|38336685	chr19	38336195	38336685	Promoter	665	chr19:38335775-38370943|+|CATSPERG
chr19|36127729|36128479	chr19	36127729	36128479	Enhancer	11471	chr19:36139575-36150353|+|CAPNS1
chr19|35673343|35673901	chr19	35673343	35673901	Promoter	331	chr19:35667948-35673291|-|UPK1A-AS1
chr19|32971726|32972208	chr19	32971726	32972208	Promoter	0	chr19:32875925-32971991|-|CEP89
chr19|18918925|18919785	chr19	18918925	18919785	Promoter	0	chr19:18919715-18928630|+|DDX49,chr19:18899514-18919387|-|COPE
chr19|17523186|17523618	chr19	17523186	17523618	Promoter	0	chr19:17523301-17553839|+|FAM129C
chr19|17309052|17309957	chr19	17309052	17309957	Promoter	0	chr19:17309563-17323298|+|DDA1
chr19|16328340|16328766	chr19	16328340	16328766	Enhancer	3736	chr19:16324817-16327874|+|KLF2
chr19|15514745|15515083	chr19	15514745	15515083	Promoter	1922	chr19:15515342-15516836|-|AC011492.1
chr19|14283713|14284217	chr19	14283713	14284217	Enhancer	9240	chr19:14254189-14293205|-|AC011509.2
chr19|11435168|11435709	chr19	11435168	11435709	Promoter	0	chr19:11435288-11450968|+|PRKCSH
chr19|11279790|11280425	chr19	11279790	11280425	Enhancer	16031	chr19:11296139-11326996|+|TSPAN16
chr19|10928510|10928882	chr19	10928510	10928882	Promoter	0	chr19:10928811-10930254|+|TIMM29,chr19:10922185-10928681|-|YIPF2
chr19|10565622|10567269	chr19	10565622	10567269	Promoter	0	chr19:10553078-10566037|-|KRI1
chr19|9584002|9584696	chr19	9584002	9584696	Promoter	0	chr19:9560353-9584533|-|ZNF121
chr19|6670104|6670505	chr19	6670104	6670505	Promoter	283	chr19:6661253-6670588|-|TNFSF14
chr19|6641804|6642365	chr19	6641804	6642365	Enhancer	28503	chr19:6661253-6670588|-|TNFSF14
chr19|4916273|4916860	chr19	4916273	4916860	Enhancer	13486	chr19:4903080-4962154|+|UHRF1
chr19|4471891|4472234	chr19	4471891	4472234	Promoter	234	chr19:4472297-4502207|+|HDGFL2
chr19|4077839|4078222	chr19	4077839	4078222	Enhancer	11131	chr19:4043303-4066899|-|ZBTB7A
chr19|3098710|3099394	chr19	3098710	3099394	Enhancer	4690	chr19:3094362-3123999|+|GNA11
chr18|77067325|77067781	chr18	77067325	77067781	Enhancer	25533	chr18:77093086-77093446|+|AC018529.1
chr18|74495624|74496451	chr18	74495624	74496451	Promoter	0	chr18:74496307-74523454|+|CNDP2
chr18|63422153|63422744	chr18	63422153	63422744	Promoter	0	chr18:63389190-63422476|-|VPS4B
chr18|63367163|63367963	chr18	63367163	63367963	Promoter	0	chr18:63367328-63381629|+|AC036176.1,chr18:63327726-63367510|-|KDSR
chr18|59899527|59901169	chr18	59899527	59901169	Promoter	0	chr18:59899948-59904306|+|PMAIP1
chr18|57630026|57630615	chr18	57630026	57630615	Promoter	0	chr18:57630350-57669296|+|AC027097.1
chr18|50878371|50879199	chr18	50878371	50879199	Promoter	0	chr18:50879118-50954257|+|ME2
chr18|50287610|50288086	chr18	50287610	50288086	Promoter	456	chr18:50282343-50288304|-|CXXC1
chr18|49561629|49562212	chr18	49561629	49562212	Promoter	1221	chr18:49560699-49599185|+|LIPG
chr18|38940815|38941608	chr18	38940815	38941608	Enhancer	75132	chr18:39016047-39016344|-|RN7SKP182
chr18|32085178|32085680	chr18	32085178	32085680	Enhancer	6445	chr18:32091874-32131561|+|RNF138
chr18|24013980|24015654	chr18	24013980	24015654	Promoter	0	chr18:23994213-24015339|-|TTC39C-AS1
chr18|23967274|23967987	chr18	23967274	23967987	Enhancer	14925	chr18:23957754-23982556|-|AC010754.1
chr18|23586220|23587143	chr18	23586220	23587143	Promoter	0	chr18:23531442-23586506|-|NPC1
chr18|23237417|23238038	chr18	23237417	23238038	Enhancer	22626	chr18:23257164-23260354|-|AC011731.1
chr18|23231355|23231823	chr18	23231355	23231823	Enhancer	28765	chr18:23257164-23260354|-|AC011731.1
chr17|82238735|82239231	chr17	82238735	82239231	Enhancer	2315	chr17:82236668-82236728|+|MIR6787
chr17|81412818|81413105	chr17	81412818	81413105	Enhancer	12183	chr17:81400716-81400778|-|MIR4740
chr17|80832881|80833488	chr17	80832881	80833488	Enhancer	27552	chr17:80801640-80805632|-|AC016245.1
chr17|80263227|80263886	chr17	80263227	80263886	Enhancer	2690	chr17:80260866-80398786|+|AC124319.1
chr17|79745938|79746426	chr17	79745938	79746426	Enhancer	15239	chr17:79730943-79742219|+|ENPP7
chr17|77610109|77610598	chr17	77610109	77610598	Enhancer	19821	chr17:77590532-77680687|+|AC021683.5
chr17|77331316|77331817	chr17	77331316	77331817	Enhancer	45669	chr17:77373818-77377236|-|AC111182.1
chr17|77127839|77128107	chr17	77127839	77128107	Enhancer	24701	chr17:77152561-77152674|-|RNU4-47P
chr17|76064003|76064286	chr17	76064003	76064286	Enhancer	8372	chr17:76038775-76072517|-|SRP68
chr17|75338816|75339137	chr17	75338816	75339137	Promoter	0	chr17:75338827-75339147|+|AC011933.1
chr17|74730735|74731078	chr17	74730735	74731078	Enhancer	17706	chr17:74748613-74748699|+|MIR3615
chr17|65123246|65123664	chr17	65123246	65123664	Enhancer	22469	chr17:65100986-65227703|+|RGS9
chr17|64020090|64020697	chr17	64020090	64020697	Promoter	0	chr17:64002594-64020634|-|ICAM2
chr17|62724709|62725134	chr17	62724709	62725134	Enhancer	18687	chr17:62706234-62737915|+|AC005821.1
chr17|60305129|60305381	chr17	60305129	60305381	Enhancer	10579	chr17:60315834-60316215|+|AC104763.2
chr17|59619174|59620267	chr17	59619174	59620267	Promoter	0	chr17:59618553-59619714|-|AC091271.1,chr17:59619689-59696956|+|CLTC
chr17|58344253|58345083	chr17	58344253	58345083	Enhancer	8425	chr17:58345178-58353093|-|SUPT4H1
chr17|58338963|58339586	chr17	58338963	58339586	Enhancer	3252	chr17:58335976-58336022|-|MIR4736
chr17|57850047|57850850	chr17	57850047	57850850	Promoter	404	chr17:57834781-57850044|-|MRPS23
chr17|50867513|50868067	chr17	50867513	50868067	Promoter	0	chr17:50862223-50867978|-|TOB1
chr17|48892132|48893005	chr17	48892132	48893005	Promoter	0	chr17:48892765-48895871|+|ATP5MC1
chr17|48050142|48051038	chr17	48050142	48051038	Enhancer	2231	chr17:48048359-48061545|+|NFE2L1
chr17|47649331|47650775	chr17	47649331	47650775	Promoter	0	chr17:47649476-47685505|+|KPNB1,chr17:47603860-47649420|-|AC025682.1
chr17|45261614|45262223	chr17	45261614	45262223	Promoter	0	chr17:45254393-45262094|-|SPATA32
chr17|45060588|45061338	chr17	45060588	45061338	Promoter	0	chr17:45023340-45061109|-|DCAKD
chr17|40219099|40219510	chr17	40219099	40219510	Promoter	0	chr17:40219304-40284136|+|WIPF2
chr17|39754312|39754739	chr17	39754312	39754739	Enhancer	16587	chr17:39737938-39747291|+|GRB7
chr17|39730366|39731199	chr17	39730366	39731199	Promoter	0	chr17:39728510-39730532|-|MIEN1
chr17|39461237|39461690	chr17	39461237	39461690	Promoter	297	chr17:39461761-39535146|+|CDK12
chr17|18900615|18901231	chr17	18900615	18901231	Enhancer	7356	chr17:18908279-18908865|+|AC090286.2
chr17|18780940|18781343	chr17	18780940	18781343	Promoter	0	chr17:18781155-18806714|+|TVP23B
chr17|15563711|15563982	chr17	15563711	15563982	Promoter	251	chr17:15502264-15563595|-|TVP23C
chr17|8985293|8985665	chr17	8985293	8985665	Enhancer	17956	chr17:8967523-8976995|+|AC002091.1
chr17|7614600|7615616	chr17	7614600	7615616	Promoter	0	chr17:7591230-7614867|-|FXR2
chr17|7560895|7561976	chr17	7560895	7561976	Promoter	0	chr17:7561919-7571969|+|SENP3
chr17|7308611|7309172	chr17	7308611	7309172	Promoter	1892	chr17:7306999-7312463|+|EIF5A
chr17|7239331|7239980	chr17	7239331	7239980	Promoter	0	chr17:7235029-7239457|-|PHF23
chr17|5468801|5469246	chr17	5468801	5469246	Promoter	0	chr17:5469092-5470360|+|AC004148.1,chr17:5440917-5468982|-|DHX33
chr17|4967177|4968064	chr17	4967177	4968064	Promoter	0	chr17:4967995-4968822|+|AC004771.4,chr17:4959226-4967817|-|SPAG7
chr17|4947511|4948070	chr17	4947511	4948070	Promoter	1223	chr17:4945652-4949014|-|PFN1
chr17|3796430|3796875	chr17	3796430	3796875	Enhancer	4535	chr17:3714628-3801188|-|ITGAE
chr17|2814042|2815451	chr17	2814042	2815451	Enhancer	59041	chr17:2755705-3037741|+|RAP1GAP2
chr17|2266126|2266907	chr17	2266126	2266907	Enhancer	10797	chr17:2255719-2256157|+|AL450226.2
chr17|2192647|2192846	chr17	2192647	2192846	Enhancer	7015	chr17:2199762-2200039|+|RN7SL624P
chr16|90008853|90009318	chr16	90008853	90009318	Enhancer	10557	chr16:90019643-90044971|+|GAS8
chr16|89723011|89724142	chr16	89723011	89724142	Enhancer	2591	chr16:89720985-89740925|+|ZNF276
chr16|89721544|89722840	chr16	89721544	89722840	Promoter	1207	chr16:89720985-89740925|+|ZNF276
chr16|89115232|89115662	chr16	89115232	89115662	Promoter	0	chr16:89113175-89115279|-|AC135782.3
chr16|88745429|88745897	chr16	88745429	88745897	Enhancer	2896	chr16:88742767-88745748|+|AC138028.1
chr16|87383713|87384280	chr16	87383713	87384280	Promoter	0	chr16:87383953-87404779|+|MAP1LC3B
chr16|87162405|87162612	chr16	87162405	87162612	Enhancer	32651	chr16:87129857-87133107|+|AC136285.3
chr16|85554837|85555453	chr16	85554837	85555453	Enhancer	28426	chr16:85580009-85583571|-|AC092127.2
chr16|84700109|84700921	chr16	84700109	84700921	Promoter	537	chr16:84699978-84779581|+|USP10
chr16|84594045|84594546	chr16	84594045	84594546	Promoter	0	chr16:84594393-84596826|+|AC092145.1
chr16|80590993|80591691	chr16	80590993	80591691	Enhancer	18534	chr16:80566794-80572808|-|LINC01227
chr16|79628487|79629012	chr16	79628487	79629012	Enhancer	9280	chr16:79619469-79620110|+|AC009159.1
chr16|79272273|79272751	chr16	79272273	79272751	Enhancer	8058	chr16:79264454-79264573|+|RNA5SP431
chr16|72093205|72094137	chr16	72093205	72094137	Promoter	0	chr16:72093847-72112912|+|DHX38
chr16|71484157|71484743	chr16	71484157	71484743	Promoter	0	chr16:71447615-71484618|-|AC010547.4
chr16|69424285|69424907	chr16	69424285	69424907	Promoter	0	chr16:69424525-69466266|+|CYB5B
chr16|69339382|69340001	chr16	69339382	69340001	Promoter	0	chr16:69326913-69339667|-|COG8,chr16:69339568-69343106|+|NIP7
chr16|68418011|68418295	chr16	68418011	68418295	Enhancer	30355	chr16:68358327-68448508|-|SMPD3
chr16|67936518|67937133	chr16	67936518	67937133	Promoter	0	chr16:67934506-67936850|-|PSMB10
chr16|67481175|67481905	chr16	67481175	67481905	Promoter	0	chr16:67481384-67505063|+|AC009061.2
chr16|66603638|66604335	chr16	66603638	66604335	Promoter	0	chr16:66604032-66613892|+|CMTM3
chr16|58129215|58129831	chr16	58129215	58129831	Promoter	0	chr16:58129529-58159133|+|AC009107.2,chr16:58113592-58129381|-|CFAP20
chr16|57735125|57735721	chr16	57735125	57735721	Promoter	347	chr16:57735770-57757244|+|KATNB1
chr16|56609418|56609959	chr16	56609418	56609959	Promoter	1104	chr16:56608584-56609497|+|MT2A
chr16|53457736|53458141	chr16	53457736	53458141	Enhancer	9190	chr16:53448748-53449590|+|AC007342.1
chr16|50666590|50667260	chr16	50666590	50667260	Promoter	714	chr16:50666211-50671639|+|AC007608.3
chr16|31459347|31459599	chr16	31459347	31459599	Promoter	263	chr16:31456711-31459736|-|AC026471.1
chr16|31344623|31345069	chr16	31344623	31345069	Enhancer	10288	chr16:31355134-31382997|+|ITGAX
chr16|30922219|30923511	chr16	30922219	30923511	Promoter	0	chr16:30923071-30948783|+|FBXL19,chr16:30919319-30923269|-|FBXL19-AS1
chr16|30650602|30651532	chr16	30650602	30651532	Promoter	0	chr16:30650867-30656440|+|PRR14
chr16|30370438|30371229	chr16	30370438	30371229	Promoter	0	chr16:30357102-30370494|-|TBC1D10B
chr16|30355123|30355599	chr16	30355123	30355599	Promoter	0	chr16:30355441-30357104|+|AC106782.2,chr16:30350773-30355308|-|CD2BP2
chr16|29862944|29863741	chr16	29862944	29863741	Promoter	0	chr16:29863593-29868053|+|CDIPTOSP,chr16:29858357-29863226|-|CDIPT
chr16|29807876|29808367	chr16	29807876	29808367	Promoter	389	chr16:29806496-29807732|-|AC009133.2
chr16|27372627|27373010	chr16	27372627	27373010	Enhancer	29355	chr16:27402174-27452042|+|IL21R
chr16|27367467|27367758	chr16	27367467	27367758	Enhancer	34561	chr16:27402174-27452042|+|IL21R
chr16|23826267|23826876	chr16	23826267	23826876	Enhancer	9374	chr16:23835946-24220611|+|PRKCB
chr16|23556897|23558100	chr16	23556897	23558100	Promoter	0	chr16:23557721-23574389|+|UBFD1,chr16:23522014-23557731|-|EARS2
chr16|20900194|20901012	chr16	20900194	20901012	Promoter	0	chr16:20780193-20900349|-|ERI2,chr16:20854925-20900358|-|DCUN1D3
chr16|11670302|11670911	chr16	11670302	11670911	Enhancer	2151	chr16:11668455-11679152|+|SNN
chr16|4768568|4769040	chr16	4768568	4769040	Promoter	1586	chr16:4748239-4767218|-|ZNF500
chr16|3134888|3135084	chr16	3134888	3135084	Promoter	0	chr16:3134923-3142805|+|ZNF213
chr15|100596650|100597275	chr15	100596650	100597275	Enhancer	5221	chr15:100566924-100602184|-|LINS1
chr15|90233434|90234422	chr15	90233434	90234422	Promoter	0	chr15:90233808-90245811|+|GDPGP1,chr15:90229975-90234047|-|CIB1,chr15:90234200-90265462|+|AC091167.7
chr15|90097480|90097891	chr15	90097480	90097891	Enhancer	4818	chr15:90083045-90102504|-|IDH2
chr15|88639797|88640392	chr15	88639797	88640392	Enhancer	3941	chr15:88636153-88656483|+|ISG20
chr15|81293948|81294361	chr15	81293948	81294361	Enhancer	15236	chr15:81303215-81309391|-|AC103858.1
chr15|81000549|81001736	chr15	81000549	81001736	Promoter	0	chr15:81000944-81005788|+|TLNRD1
chr15|79896291|79896927	chr15	79896291	79896927	Promoter	770	chr15:79844976-79897379|-|MTHFS
chr15|78873004|78873379	chr15	78873004	78873379	Enhancer	9462	chr15:78863247-78863729|-|RPL21P116
chr15|78065293|78065749	chr15	78065293	78065749	Enhancer	12203	chr15:77994985-78077724|-|TBC1D2B
chr15|76286289|76286538	chr15	76286289	76286538	Enhancer	24723	chr15:76258986-76261690|-|TYRO3P
chr15|73696966|73697309	chr15	73696966	73697309	Enhancer	12868	chr15:73684269-73714514|+|CD276
chr15|70528226|70528576	chr15	70528226	70528576	Enhancer	22473	chr15:70503907-70505928|-|LINC02205
chr15|70492184|70493144	chr15	70492184	70493144	Enhancer	13264	chr15:70503907-70505928|-|LINC02205
chr15|69755560|69755953	chr15	69755560	69755953	Enhancer	48289	chr15:69803316-69804046|-|AC021818.2
chr15|69714132|69714488	chr15	69714132	69714488	Enhancer	89736	chr15:69803316-69804046|-|AC021818.2
chr15|58749360|58750259	chr15	58749360	58750259	Promoter	0	chr15:58588809-58749719|-|ADAM10
chr15|51731496|51731947	chr15	51731496	51731947	Enhancer	16501	chr15:51707995-51715220|-|AC020892.2
chr15|44426873|44428027	chr15	44426873	44428027	Promoter	0	chr15:44427629-44529038|+|CTDSPL2,chr15:44402685-44427144|-|AC025043.1
chr15|43749738|43750401	chr15	43749738	43750401	Enhancer	2975	chr15:43726918-43747094|-|CATSPER2P1
chr15|41831047|41831569	chr15	41831047	41831569	Enhancer	3192	chr15:41828116-41848143|+|JMJD7-PLA2G4B
chr15|41661704|41662148	chr15	41661704	41662148	Promoter	1514	chr15:41660412-41773081|+|MGA
chr15|41483255|41483921	chr15	41483255	41483921	Enhancer	10286	chr15:41493874-41503551|+|ITPKA
chr15|41116041|41116761	chr15	41116041	41116761	Promoter	0	chr15:40978880-41116354|-|INO80
chr15|34101613|34102438	chr15	34101613	34102438	Promoter	0	chr15:34102083-34108686|+|PGBD4,chr15:34084017-34101862|-|EMC7
chr14|100317872|100318646	chr14	100317872	100318646	Promoter	1111	chr14:100319073-100319370|-|RN7SL523P
chr14|95534309|95534894	chr14	95534309	95534894	Promoter	0	chr14:95532297-95534800|-|SNHG10
chr14|95265470|95265828	chr14	95265470	95265828	Enhancer	54259	chr14:95181940-95319908|-|CLMN
chr14|76961574|76962875	chr14	76961574	76962875	Enhancer	2586	chr14:76959638-76965802|+|LINC01629
chr14|76782686|76783305	chr14	76782686	76783305	Promoter	1477	chr14:76774284-76781518|-|AF111169.3
chr14|75660888|75661191	chr14	75660888	75661191	Promoter	0	chr14:75649791-75661189|-|ERG28
chr14|75514997|75515285	chr14	75514997	75515285	Enhancer	7284	chr14:75522425-75547015|+|BATF
chr14|75249109|75249965	chr14	75249109	75249965	Enhancer	9874	chr14:75259411-75271861|+|AF111167.1
chr14|73762425|73762875	chr14	73762425	73762875	Enhancer	3903	chr14:73758747-73758819|+|MIR4505
chr14|73753860|73754811	chr14	73753860	73754811	Enhancer	4411	chr14:73758747-73758819|+|MIR4505
chr14|73741507|73742054	chr14	73741507	73742054	Enhancer	16966	chr14:73758747-73758819|+|MIR4505
chr14|71130691|71131079	chr14	71130691	71131079	Enhancer	12368	chr14:71141125-71143253|-|AC004817.3
chr14|69684023|69684309	chr14	69684023	69684309	Enhancer	42734	chr14:69726900-69772004|+|SRSF5
chr14|68795480|68796534	chr14	68795480	68796534	Promoter	1271	chr14:68787660-68794736|-|ZFP36L1
chr14|68792879|68794930	chr14	68792879	68794930	Promoter	0	chr14:68787660-68794736|-|ZFP36L1
chr14|67488072|67488976	chr14	67488072	67488976	Enhancer	26947	chr14:67470266-67515471|-|TMEM229B
chr14|56117851|56118301	chr14	56117851	56118301	Promoter	0	chr14:56117316-56117990|-|AL138995.1
chr14|53109003|53109479	chr14	53109003	53109479	Enhancer	44041	chr14:53036745-53153282|-|DDHD1
chr14|51240002|51240592	chr14	51240002	51240592	Promoter	0	chr14:51240247-51257655|+|TMX1
chr14|50859750|50860516	chr14	50859750	50860516	Enhancer	11920	chr14:50872053-50904970|+|ABHD12B
chr14|50363566|50364172	chr14	50363566	50364172	Enhancer	33144	chr14:50397013-50398345|+|AL359397.1
chr14|33950727|33950999	chr14	33950727	33950999	Promoter	218	chr14:33924231-33951081|-|EGLN3
chr14|31207223|31208753	chr14	31207223	31208753	Promoter	0	chr14:31100117-31207804|-|HECTD1
chr14|24665384|24665729	chr14	24665384	24665729	Enhancer	31289	chr14:24630954-24634267|-|GZMB
chr14|24442179|24442955	chr14	24442179	24442955	Promoter	0	chr14:24439766-24442858|-|SDR39U1
chr13|113296784|113297109	chr13	113296784	113297109	Promoter	292	chr13:113297239-113323672|+|LAMP1
chr13|110615472|110615636	chr13	110615472	110615636	Promoter	94	chr13:110615460-110639993|+|NAXD
chr13|98476443|98476909	chr13	98476443	98476909	Enhancer	40836	chr13:98435405-98435840|-|FARP1-AS1
chr13|75326113|75326956	chr13	75326113	75326956	Enhancer	50759	chr13:75375511-75377294|-|AL139230.1
chr13|73715320|73715844	chr13	73715320	73715844	Enhancer	53729	chr13:73533759-73661853|-|LINC00393
chr13|73058908|73059348	chr13	73058908	73059348	Enhancer	4152	chr13:73054976-73077541|+|KLF5
chr13|52012163|52012532	chr13	52012163	52012532	Promoter	0	chr13:52012398-52033600|+|ALG11
chr13|51583886|51584615	chr13	51583886	51584615	Promoter	0	chr13:51584455-51767709|+|WDFY2
chr13|48562249|48562691	chr13	48562249	48562691	Enhancer	10847	chr13:48570639-48573317|-|LINC01077
chr13|41060285|41061753	chr13	41060285	41061753	Promoter	0	chr13:41061509-41084006|+|WBP4
chr13|32791800|32792035	chr13	32791800	32792035	Enhancer	9043	chr13:32782874-32788178|+|AL138820.1
chr13|28658892|28659846	chr13	28658892	28659846	Promoter	0	chr13:28659104-28678959|+|POMP
chr13|27251119|27251363	chr13	27251119	27251363	Promoter	0	chr13:27178263-27251288|-|LINC02340,chr13:27251309-27256568|+|RPL21
chr13|24267059|24267713	chr13	24267059	24267713	Enhancer	12947	chr13:24252749-24254439|-|SPATA13-AS1
chr12|123767595|123768009	chr12	123767595	123768009	Enhancer	5614	chr12:123762188-123936206|+|DNAH10
chr12|123601688|123602186	chr12	123601688	123602186	Promoter	0	chr12:123602099-123620943|+|DDX55
chr12|123436406|123436968	chr12	123436406	123436968	Promoter	0	chr12:123410683-123436717|-|RILPL2
chr12|123427870|123428274	chr12	123427870	123428274	Enhancer	8645	chr12:123410683-123436717|-|RILPL2
chr12|120437840|120438534	chr12	120437840	120438534	Promoter	0	chr12:120438198-120460006|+|AL021546.1,chr12:120438113-120440730|+|COX6A1
chr12|116559215|116560119	chr12	116559215	116560119	Promoter	0	chr12:116559381-116576597|+|MAP1LC3B2
chr12|113208250|113208637	chr12	113208250	113208637	Enhancer	12650	chr12:113195441-113221094|-|IQCD
chr12|111405836|111407117	chr12	111405836	111407117	Promoter	0	chr12:111405948-111451623|+|SH2B3
chr12|106774052|106774904	chr12	106774052	106774904	Promoter	0	chr12:106774640-106889316|+|RIC8B
chr12|101877091|101877570	chr12	101877091	101877570	Promoter	249	chr12:101877580-101923612|+|DRAM1
chr12|100200669|100201255	chr12	100200669	100201255	Promoter	875	chr12:100200087-100224424|+|ACTR6
chr12|95654317|95655614	chr12	95654317	95655614	Enhancer	103383	chr12:95551582-95673999|+|PGAM1P5
chr12|94262364|94262823	chr12	94262364	94262823	Enhancer	14601	chr12:94272150-94277195|-|AC073655.1
chr12|93569941|93571754	chr12	93569941	93571754	Promoter	920	chr12:93542463-93571768|-|SOCS2-AS1
chr12|68365152|68365699	chr12	68365152	68365699	Enhancer	20761	chr12:68344664-68349959|+|AC022511.1
chr12|66169326|66170143	chr12	66169326	66170143	Promoter	0	chr12:66135846-66170072|-|TMBIM4,chr12:66123917-66169985|-|AC078927.1
chr12|64759265|64759727	chr12	64759265	64759727	Promoter	0	chr12:64759521-64779318|+|AC025262.1,chr12:64713445-64759431|-|GNS
chr12|59596835|59597712	chr12	59596835	59597712	Promoter	1244	chr12:59596029-59789855|+|SLC16A7
chr12|57111240|57112712	chr12	57111240	57112712	Enhancer	16517	chr12:57128493-57213351|+|LRP1
chr12|56359754|56360722	chr12	56359754	56360722	Promoter	0	chr12:56341597-56360131|-|STAT2
chr12|56041683|56041927	chr12	56041683	56041927	Promoter	0	chr12:56029649-56041806|-|AC034102.3
chr12|53379331|53379941	chr12	53379331	53379941	Promoter	540	chr12:53380176-53416446|+|SP1
chr12|49828391|49828924	chr12	49828391	49828924	Promoter	0	chr12:49828542-49841143|+|BCDIN3D-AS1,chr12:49791152-49828413|-|NCKAP5L
chr12|49741106|49742076	chr12	49741106	49742076	Promoter	0	chr12:49741557-49764934|+|TMBIM6
chr12|48851913|48852498	chr12	48851913	48852498	Promoter	0	chr12:48829756-48852163|-|DDX23
chr12|48157414|48157931	chr12	48157414	48157931	Promoter	0	chr12:48147789-48157595|-|ASB8
chr12|47215501|47215975	chr12	47215501	47215975	Promoter	718	chr12:47205898-47216456|-|PCED1B-AS1
chr12|47080761|47081189	chr12	47080761	47081189	Promoter	1024	chr12:47075707-47079951|-|AMIGO2
chr12|46383174|46384082	chr12	46383174	46384082	Promoter	0	chr12:46383679-46876159|+|AC008014.1
chr12|46372296|46373600	chr12	46372296	46373600	Promoter	0	chr12:46358188-46372773|-|SLC38A2
chr12|27822106|27822735	chr12	27822106	27822735	Enhancer	16030	chr12:27806082-27806390|-|RN7SKP15
chr12|26937880|26938416	chr12	26937880	26938416	Promoter	0	chr12:26905181-26937981|-|INTS13
chr12|25051582|25052573	chr12	25051582	25052573	Enhancer	41822	chr12:25092715-25093900|-|CENPUP2
chr12|24948342|24948797	chr12	24948342	24948797	Promoter	531	chr12:24810024-24949101|-|BCAT1
chr12|19482538|19483014	chr12	19482538	19483014	Enhancer	25128	chr12:19456244-19457648|-|EEF1A1P4
chr12|12009821|12010773	chr12	12009821	12010773	Enhancer	39547	chr12:12049844-12099695|+|BCL2L14
chr12|10364043|10365272	chr12	10364043	10365272	Promoter	888	chr12:10363769-10398506|+|AC022075.1
chr12|9650555|9651052	chr12	9650555	9651052	Enhancer	2756	chr12:9648047-9658412|+|AC010186.2
chr12|6960678|6961182	chr12	6960678	6961182	Enhancer	2316	chr12:6963246-6964447|+|MIR200CHG
chr12|6953694|6954159	chr12	6953694	6954159	Enhancer	7349	chr12:6946577-6961316|+|PTPN6
chr12|6943883|6944887	chr12	6943883	6944887	Promoter	0	chr12:6943508-6944604|-|U47924.2
chr12|6663192|6663469	chr12	6663192	6663469	Promoter	188	chr12:6650301-6663142|-|ING4
chr12|6533999|6535407	chr12	6533999	6535407	Promoter	0	chr12:6534517-6538374|+|GAPDH
chr12|6451389|6452556	chr12	6451389	6452556	Promoter	0	chr12:6452042-6462316|+|TAPBPL,chr12:6439161-6451567|-|CD27-AS1
chr12|4648903|4649437	chr12	4648903	4649437	Promoter	0	chr12:4615508-4649051|-|AKAP3,chr12:4649101-4774184|+|AC005833.1,chr12:4649114-4694317|+|NDUFA9
chr12|4142663|4143287	chr12	4142663	4143287	Enhancer	24843	chr12:4109661-4118132|-|AC007207.1
chr12|949484|950328	chr12	949484	950328	Enhancer	40147	chr12:912077-990053|-|RAD52
chr12|389217|389915	chr12	389217	389915	Promoter	0	chr12:389348-442642|+|CCDC77,chr12:280129-389454|-|KDM5A
chr11|133945061|133945688	chr11	133945061	133945688	Enhancer	11610	chr11:133908564-133956985|-|IGSF9B
chr11|132093888|132094255	chr11	132093888	132094255	Enhancer	109410	chr11:131981096-131984661|-|AP000844.1
chr11|122675167|122675583	chr11	122675167	122675583	Enhancer	19653	chr11:122655722-122814473|+|UBASH3B
chr11|121468003|121468290	chr11	121468003	121468290	Enhancer	15133	chr11:121447331-121453013|-|AP000977.1
chr11|120336015|120336411	chr11	120336015	120336411	Promoter	200	chr11:120336413-120489937|+|ARHGEF12
chr11|118872537|118873020	chr11	118872537	118873020	Enhancer	10987	chr11:118883766-118897799|+|CXCR5
chr11|118001613|118003006	chr11	118001613	118003006	Enhancer	15961	chr11:117986348-118001479|+|IL10RA
chr11|117230098|117230926	chr11	117230098	117230926	Enhancer	2013	chr11:117204337-117232525|-|PCSK7
chr11|114400458|114401044	chr11	114400458	114401044	Promoter	0	chr11:114400682-114443932|+|AP002373.1,chr11:114391443-114400511|-|C11orf71
chr11|102317098|102317583	chr11	102317098	102317583	Promoter	0	chr11:102317450-102339403|+|BIRC3
chr11|85664043|85665262	chr11	85664043	85665262	Enhancer	16685	chr11:85647967-85656543|+|TMEM126A
chr11|83194121|83194726	chr11	83194121	83194726	Promoter	629	chr11:83184491-83193794|-|AP000873.2
chr11|77994456|77995048	chr11	77994456	77995048	Promoter	0	chr11:77878720-77994670|-|INTS4
chr11|74170911|74171344	chr11	74170911	74171344	Promoter	0	chr11:74171289-74254703|+|PPME1,chr11:74012714-74171019|-|C2CD3
chr11|73982809|73983476	chr11	73982809	73983476	Promoter	0	chr11:73974672-73982843|-|UCP2
chr11|72080450|72080857	chr11	72080450	72080857	Promoter	0	chr11:72080845-72109032|+|AP000812.5,chr11:72002864-72080693|-|NUMA1
chr11|69642608|69643181	chr11	69642608	69643181	Promoter	1807	chr11:69641087-69654474|+|CCND1
chr11|66002152|66002721	chr11	66002152	66002721	Promoter	0	chr11:65996545-66002176|-|EIF1AD,chr11:66002228-66004149|+|BANF1
chr11|65614177|65614455	chr11	65614177	65614455	Promoter	0	chr11:65597756-65614221|-|MAP3K11
chr11|65574251|65574611	chr11	65574251	65574611	Promoter	1622	chr11:65576053-65592650|+|EHBP1L1
chr11|64778802|64779325	chr11	64778802	64779325	Promoter	0	chr11:64778954-64779405|+|AP001462.1
chr11|64269779|64270961	chr11	64269779	64270961	Enhancer	13969	chr11:64284339-64289500|+|GPR137
chr11|64240519|64241119	chr11	64240519	64241119	Promoter	0	chr11:64241095-64244134|+|FKBP2
chr11|63985452|63986403	chr11	63985452	63986403	Promoter	0	chr11:63985853-64001811|+|OTUB1
chr11|63871893|63872406	chr11	63871893	63872406	Enhancer	10535	chr11:63882587-63882685|-|RNU6-1306P
chr11|62787123|62787991	chr11	62787123	62787991	Promoter	0	chr11:62787402-62790400|+|TMEM179B
chr11|62771081|62771600	chr11	62771081	62771600	Promoter	0	chr11:62771396-62787342|+|TAF6L
chr11|62727844|62728608	chr11	62727844	62728608	Promoter	0	chr11:62728486-62738636|+|TTC9C
chr11|61362154|61362713	chr11	61362154	61362713	Promoter	0	chr11:61362361-61369509|+|TMEM138,chr11:61348745-61362299|-|CYB561A3
chr11|61111839|61112145	chr11	61111839	61112145	Enhancer	9503	chr11:61102489-61127852|+|CD5
chr11|59615615|59616893	chr11	59615615	59616893	Promoter	0	chr11:59616429-59639861|+|AP000442.2,chr11:59574398-59615774|-|OSBP
chr11|59142480|59143019	chr11	59142480	59143019	Promoter	0	chr11:59130133-59142755|-|FAM111A-DT,chr11:59142748-59155039|+|FAM111A,chr11:59142121-59142610|-|AP001258.1
chr11|57741222|57741529	chr11	57741222	57741529	Promoter	0	chr11:57741250-57743550|+|SELENOH
chr11|47265124|47265483	chr11	47265124	47265483	Enhancer	4072	chr11:47269376-47330031|+|MADD
chr11|46700278|46701137	chr11	46700278	46701137	Promoter	0	chr11:46700818-46705912|+|ZNF408,chr11:46677080-46700619|-|ARHGAP1
chr11|46346021|46346434	chr11	46346021	46346434	Enhancer	13322	chr11:46332905-46380554|+|DGKZ
chr11|44559427|44559856	chr11	44559427	44559856	Enhancer	5959	chr11:44565601-44620358|+|CD82
chr11|43868972|43869536	chr11	43868972	43869536	Enhancer	11472	chr11:43829709-43880726|-|AC087521.2
chr11|36449805|36450566	chr11	36449805	36450566	Enhancer	24063	chr11:36425447-36426122|-|AC009656.1
chr11|35662218|35663208	chr11	35662218	35663208	Promoter	0	chr11:35662775-35818007|+|TRIM44
chr11|28107720|28108353	chr11	28107720	28108353	Promoter	0	chr11:28020619-28108156|-|KIF18A,chr11:28108248-28333507|+|METTL15
chr11|22625108|22626241	chr11	22625108	22626241	Promoter	0	chr11:22622890-22625841|-|FANCF
chr11|18246400|18247009	chr11	18246400	18247009	Promoter	1801	chr11:18248389-18248506|-|RNA5SP333
chr11|17077469|17078065	chr11	17077469	17078065	Promoter	0	chr11:17074388-17077667|-|RPS13
chr11|12189618|12189890	chr11	12189618	12189890	Enhancer	26071	chr11:12163683-12163767|+|MIR6124
chr11|9601478|9601882	chr11	9601478	9601882	Enhancer	4462	chr11:9606142-9606609|+|RPL23AP65
chr11|8911063|8911345	chr11	8911063	8911345	Promoter	0	chr11:8911139-8920084|+|AKIP1
chr11|5684869|5685215	chr11	5684869	5685215	Enhancer	4748	chr11:5689790-5710863|+|TRIM22
chr11|5624723|5625204	chr11	5624723	5625204	Enhancer	5199	chr11:5619764-5644398|+|TRIM34
chr11|4393372|4393911	chr11	4393372	4393911	Promoter	0	chr11:4393783-4476361|+|OR52K3P,chr11:4384897-4393702|-|TRIM21
chr11|415076|415412	chr11	415076	415412	Enhancer	2153	chr11:405716-417397|-|SIGIRR
chr11|356132|356437	chr11	356132	356437	Enhancer	13214	chr11:369499-382117|+|B4GALNT4
chr10|132447714|132447965	chr10	132447714	132447965	Enhancer	3512	chr10:132444327-132449408|+|C10orf91
chr10|123772549|123773501	chr10	123772549	123773501	Enhancer	3645	chr10:123776670-123777749|+|AC009987.1
chr10|119725611|119726059	chr10	119725611	119726059	Promoter	0	chr10:119726048-119829278|+|INPP5F
chr10|119596551|119597270	chr10	119596551	119597270	Promoter	400	chr10:119571802-119596510|-|TIAL1
chr10|110918357|110919451	chr10	110918357	110919451	Promoter	0	chr10:110898728-110919201|-|BBIP1
chr10|110414314|110414852	chr10	110414314	110414852	Enhancer	36046	chr10:110450629-110451240|+|HMGB3P5
chr10|110304977|110305243	chr10	110304977	110305243	Promoter	159	chr10:110290730-110304951|-|SMNDC1
chr10|101830736|101831324	chr10	101830736	101831324	Enhancer	11952	chr10:101819078-101828779|+|KCNIP2-AS1
chr10|88392254|88392567	chr10	88392254	88392567	Enhancer	133038	chr10:88259129-88259372|-|AL353149.1
chr10|87635693|87636142	chr10	87635693	87636142	Enhancer	6689	chr10:87642607-87642954|+|RPS26P38
chr10|79445333|79446110	chr10	79445333	79446110	Promoter	0	chr10:79382325-79445627|-|ZCCHC24
chr10|73167670|73168159	chr10	73167670	73168159	Promoter	0	chr10:73133656-73168071|-|ECD
chr10|72334803|72335380	chr10	72334803	72335380	Enhancer	20057	chr10:72332830-72355149|-|DNAJB12
chr10|72297056|72298231	chr10	72297056	72298231	Enhancer	21663	chr10:72274915-72275980|-|DDIT4-AS1
chr10|72248532|72249064	chr10	72248532	72249064	Enhancer	25126	chr10:72273924-72276036|+|DDIT4
chr10|70404001|70404361	chr10	70404001	70404361	Promoter	0	chr10:70404145-70428618|+|EIF4EBP2
chr10|70162839|70163223	chr10	70162839	70163223	Promoter	654	chr10:70163685-70164124|+|CALM2P2
chr10|69044215|69044578	chr10	69044215	69044578	Enhancer	21618	chr10:69022778-69023866|+|ACTBP14
chr10|49941800|49942116	chr10	49941800	49942116	Promoter	0	chr10:49942056-50011654|+|LINC00843
chr10|45972207|45972530	chr10	45972207	45972530	Promoter	0	chr10:45972489-46003742|+|TIMM23
chr10|43816320|43816592	chr10	43816320	43816592	Enhancer	26069	chr10:43789249-43790387|-|HNRNPA3P1
chr10|30027202|30027843	chr10	30027202	30027843	Enhancer	32063	chr10:30012803-30059586|-|JCAD
chr10|28368270|28368501	chr10	28368270	28368501	Enhancer	27443	chr10:28338554-28340942|-|ZNF101P1
chr10|27242856|27243369	chr10	27242856	27243369	Promoter	0	chr10:27243130-27250804|+|AL160291.1
chr10|26860458|26861110	chr10	26860458	26861110	Promoter	0	chr10:26746593-26861087|-|ABI1
chr10|22436756|22437795	chr10	22436756	22437795	Enhancer	40750	chr10:22475455-22478026|-|AL513128.2
chr10|21372952|21373353	chr10	21372952	21373353	Promoter	202	chr10:21340233-21372950|-|LINC02643
chr10|12349504|12349809	chr10	12349504	12349809	Promoter	174	chr10:12349482-12835545|+|CAMK1D
chr10|12068576|12068899	chr10	12068576	12068899	Promoter	216	chr10:12068954-12123221|+|DHTKD1
chr10|12042677|12043650	chr10	12042677	12043650	Promoter	0	chr10:11920022-12043170|-|UPF2
chr10|6267212|6267681	chr10	6267212	6267681	Enhancer	10240	chr10:6277687-6335982|+|LINC02649
chr10|6050284|6051402	chr10	6050284	6051402	Enhancer	11482	chr10:6010689-6062325|-|IL2RA
chr10|5889657|5890412	chr10	5889657	5890412	Promoter	0	chr10:5861616-5889906|-|ANKRD16,chr10:5890203-5937594|+|FBH1
chr10|5813245|5814221	chr10	5813245	5814221	Promoter	0	chr10:5813985-5814441|+|AL596094.1,chr10:5765223-5813434|-|GDI2
chr10|5684422|5685712	chr10	5684422	5685712	Promoter	0	chr10:5684838-5763740|+|TASOR2
chr10|5291730|5291971	chr10	5291730	5291971	Enhancer	3380	chr10:5275173-5288470|-|AKR1C7P
chr10|3419892|3420207	chr10	3419892	3420207	Enhancer	82788	chr10:3486894-3502838|-|LINC02669
chr10|1048702|1049618	chr10	1048702	1049618	Promoter	0	chr10:1049538-1132384|+|WDR37,chr10:1039152-1049170|-|IDI1
chr1|247407230|247407622	chr1	247407230	247407622	Enhancer	8730	chr1:247416156-247449108|+|NLRP3
chr1|244451987|244452324	chr1	244451987	244452324	Promoter	246	chr1:244408494-244451909|-|ADSS
chr1|235011226|235012495	chr1	235011226	235012495	Enhancer	31056	chr1:234979647-234980804|-|AL391832.3
chr1|234963210|234963515	chr1	234963210	234963515	Enhancer	5690	chr1:234957342-234969053|-|AL391832.2
chr1|228406485|228407071	chr1	228406485	228407071	Promoter	0	chr1:228393673-228406835|-|TRIM11
chr1|226675098|226675361	chr1	226675098	226675361	Promoter	162	chr1:226656680-226675067|-|ITPKB-IT1
chr1|225897167|225897899	chr1	225897167	225897899	Enhancer	8387	chr1:225886282-225889146|-|LEFTY1
chr1|222643855|222644571	chr1	222643855	222644571	Enhancer	2355	chr1:222641414-222641858|-|AL592148.1
chr1|221777722|221778163	chr1	221777722	221778163	Enhancer	35853	chr1:221701424-221742089|-|DUSP10
chr1|212683270|212683757	chr1	212683270	212683757	Enhancer	16326	chr1:212686417-212699840|-|BATF3
chr1|212285831|212286419	chr1	212285831	212286419	Promoter	715	chr1:212285410-212361853|+|PPP2R5A
chr1|208086454|208086964	chr1	208086454	208086964	Enhancer	127417	chr1:207959292-207969329|+|AL356275.1
chr1|206769213|206769722	chr1	206769213	206769722	Enhancer	3026	chr1:206767602-206772494|-|IL10
chr1|206551864|206552364	chr1	206551864	206552364	Enhancer	10356	chr1:206541758-206544892|+|AC244034.3
chr1|206470201|206470540	chr1	206470201	206470540	Promoter	0	chr1:206470476-206496889|+|IKBKE
chr1|205631071|205631757	chr1	205631071	205631757	Promoter	548	chr1:205607943-205631962|-|ELK4
chr1|205288205|205288640	chr1	205288205	205288640	Enhancer	33368	chr1:205302059-205321791|-|NUAK2
chr1|198156671|198158081	chr1	198156671	198158081	Promoter	0	chr1:198156998-198322420|+|NEK7
chr1|192609099|192609419	chr1	192609099	192609419	Enhancer	26879	chr1:192636138-192660306|+|RGS13
chr1|186375127|186376036	chr1	186375127	186376036	Promoter	0	chr1:186375838-186421378|+|ODR4,chr1:186311652-186375325|-|TPR
chr1|185317124|185318085	chr1	185317124	185318085	Promoter	0	chr1:185317779-185318530|+|AL078644.2,chr1:185296388-185317243|-|IVNS1ABP
chr1|183635650|183636034	chr1	183635650	183636034	Promoter	0	chr1:183620846-183635783|-|ARPC5
chr1|183471187|183472321	chr1	183471187	183472321	Promoter	0	chr1:183460874-183471746|-|SMG7-AS1
chr1|182029386|182030208	chr1	182029386	182030208	Enhancer	31915	chr1:182054570-182061712|-|ZNF648
chr1|173868015|173869143	chr1	173868015	173869143	Promoter	0	chr1:173863900-173868882|-|GAS5,chr1:173868082-173903549|+|ZBTB37
chr1|173824365|173824954	chr1	173824365	173824954	Promoter	0	chr1:173824568-173858546|+|DARS2
chr1|172117886|172118164	chr1	172117886	172118164	Enhancer	20783	chr1:172138808-172138888|+|MIR3120
chr1|171484990|171485950	chr1	171484990	171485950	Promoter	0	chr1:171485551-171593511|+|PRRC2C
chr1|169893682|169894415	chr1	169893682	169894415	Promoter	0	chr1:169849631-169893959|-|SCYL3
chr1|169694385|169694797	chr1	169694385	169694797	Enhancer	17111	chr1:169690665-169711702|-|SELL
chr1|169604756|169605350	chr1	169604756	169605350	Enhancer	18465	chr1:169514166-169586588|-|F5
chr1|168178567|168179119	chr1	168178567	168179119	Promoter	0	chr1:168178962-168202109|+|TIPRL
chr1|167936044|167936834	chr1	167936044	167936834	Promoter	0	chr1:167936559-168075843|+|DCAF6
chr1|167627679|167628365	chr1	167627679	167628365	Enhancer	2071	chr1:167630093-167708696|+|RCSD1
chr1|167447672|167448310	chr1	167447672	167448310	Enhancer	10670	chr1:167457383-167458661|-|AL359962.1
chr1|159076716|159077494	chr1	159076716	159077494	Promoter	0	chr1:159062484-159076766|-|AIM2
chr1|157138283|157138843	chr1	157138283	157138843	Promoter	0	chr1:157121191-157138474|-|ETV3
chr1|156097098|156097354	chr1	156097098	156097354	Enhancer	14648	chr1:156082578-156140089|+|LMNA
chr1|155323797|155324507	chr1	155323797	155324507	Promoter	0	chr1:155316863-155324176|-|RUSC1-AS1
chr1|154974106|154974623	chr1	154974106	154974623	Promoter	0	chr1:154962298-154974376|-|SHC1
chr1|154745220|154745600	chr1	154745220	154745600	Enhancer	117397	chr1:154582057-154628013|-|ADAR
chr1|154272223|154272640	chr1	154272223	154272640	Promoter	0	chr1:154272511-154275875|+|HAX1
chr1|153945689|153946566	chr1	153945689	153946566	Promoter	590	chr1:153929501-153946718|-|DENND4B
chr1|151281300|151282460	chr1	151281300	151282460	Promoter	0	chr1:151282312-151291903|+|ZNF687,chr1:151280024-151281929|-|ZNF687-AS1
chr1|151254313|151254780	chr1	151254313	151254780	Promoter	0	chr1:151254703-151267479|+|PSMD4
chr1|151165789|151166396	chr1	151165789	151166396	Promoter	0	chr1:151159748-151165948|-|LYSMD1,chr1:151166042-151170297|+|SCNM1
chr1|151008074|151008582	chr1	151008074	151008582	Promoter	0	chr1:151008449-151035713|+|PRUNE1,chr1:150996086-151008375|-|MINDY1
chr1|149176616|149177016	chr1	149176616	149177016	Promoter	794	chr1:149176022-149251013|+|AC245297.3
chr1|148334099|148334824	chr1	148334099	148334824	Promoter	0	chr1:148334479-148334554|-|MIR5087,chr1:148334612-148334767|-|RNU1-122P
chr1|145215737|145216291	chr1	145215737	145216291	Promoter	0	chr1:145164099-145216058|-|LINC01145
chr1|120913996|120914358	chr1	120913996	120914358	Promoter	0	chr1:120913151-120914238|-|AC241377.3
chr1|120142861|120143253	chr1	120142861	120143253	Enhancer	16083	chr1:120126974-120127074|+|RNU6-465P
chr1|111203837|111204919	chr1	111203837	111204919	Promoter	0	chr1:111185969-111204409|-|DENND2D
chr1|108559758|108560242	chr1	108559758	108560242	Promoter	0	chr1:108560089-108644900|+|FAM102B
chr1|93345644|93346058	chr1	93345644	93346058	Promoter	0	chr1:93345907-93369493|+|DR1,chr1:93264645-93346025|-|CCDC18-AS1
chr1|91500905|91501299	chr1	91500905	91501299	Promoter	251	chr1:91500851-91525764|+|CDC7
chr1|88683939|88684905	chr1	88683939	88684905	Promoter	0	chr1:88684222-88836255|+|PKN2
chr1|85201848|85202300	chr1	85201848	85202300	Promoter	1058	chr1:85156889-85201016|-|SYDE2
chr1|77779447|77779809	chr1	77779447	77779809	Promoter	0	chr1:77779624-77879539|+|MIGA1
chr1|65812025|65812488	chr1	65812025	65812488	Enhancer	19742	chr1:65792514-66374579|+|PDE4B
chr1|58815939|58816653	chr1	58815939	58816653	Enhancer	2954	chr1:58812808-58813342|-|AL136985.2
chr1|58546186|58547157	chr1	58546186	58547157	Promoter	0	chr1:58480719-58546726|-|OMA1
chr1|47313861|47314609	chr1	47313861	47314609	Promoter	0	chr1:47250139-47314147|-|STIL
chr1|46718927|46719448	chr1	46718927	46719448	Promoter	0	chr1:46675159-46719114|-|EFCAB14
chr1|46340420|46341108	chr1	46340420	46341108	Promoter	587	chr1:46340177-46362192|+|NSUN4
chr1|42816965|42817414	chr1	42816965	42817414	Promoter	0	chr1:42807052-42817397|-|SVBP,chr1:42817122-42844991|+|ERMAP
chr1|42658269|42658808	chr1	42658269	42658808	Promoter	0	chr1:42658423-42676758|+|PPIH
chr1|42456099|42456615	chr1	42456099	42456615	Promoter	0	chr1:42456117-42461236|+|PPCS
chr1|41891315|41892002	chr1	41891315	41892002	Enhancer	27263	chr1:41506365-41918922|-|HIVEP3
chr1|41727390|41727778	chr1	41727390	41727778	Enhancer	98768	chr1:41585306-41628816|-|AC119676.1
chr1|37514755|37515288	chr1	37514755	37515288	Promoter	0	chr1:37492575-37514774|-|MEAF6
chr1|28369613|28370085	chr1	28369613	28370085	Promoter	0	chr1:28369740-28500364|+|PHACTR4
chr1|27914373|27914923	chr1	27914373	27914923	Promoter	0	chr1:27891524-27914746|-|RPA2
chr1|26787240|26788340	chr1	26787240	26788340	Promoter	0	chr1:26787995-26798398|+|PIGV
chr1|25239758|25240261	chr1	25239758	25240261	Promoter	515	chr1:25239494-25240253|+|AL031432.5
chr1|23691500|23692159	chr1	23691500	23692159	Promoter	0	chr1:23691742-23696835|+|RPL11
chr1|22884996|22885533	chr1	22884996	22885533	Enhancer	22038	chr1:22863159-22863226|-|MIR4253
chr1|21293891|21295004	chr1	21293891	21295004	Promoter	1157	chr1:21293290-21299774|+|AL031728.1
chr1|20787369|20787694	chr1	20787369	20787694	Promoter	879	chr1:20742679-20786652|-|HP1BP3
chr1|20732995|20733364	chr1	20732995	20733364	Promoter	299	chr1:20732880-20733952|+|AL663074.1
chr1|20248800|20249270	chr1	20248800	20249270	Enhancer	5940	chr1:20243095-20244655|+|LINC01757
chr1|19596248|19597330	chr1	19596248	19597330	Promoter	0	chr1:19597067-19656914|+|MICOS10-NBL1,chr1:19596979-19658456|+|NBL1,chr1:19591802-19596832|-|AL031727.2
chr1|16513400|16514010	chr1	16513400	16514010	Promoter	580	chr1:16514122-16514285|-|RNU1-1
chr1|16366974|16368181	chr1	16366974	16368181	Promoter	0	chr1:16367088-16398145|+|SZRD1
chr1|12604382|12604716	chr1	12604382	12604716	Enhancer	13661	chr1:12567910-12618210|-|DHRS3
chr1|12047193|12047689	chr1	12047193	12047689	Enhancer	10427	chr1:12036740-12037014|-|RN7SL649P
chr1|9626209|9627290	chr1	9626209	9627290	Enhancer	20075	chr1:9646825-149636929|+|RF00003
chr1|3891047|3891402	chr1	3891047	3891402	Enhancer	9047	chr1:3889133-3900272|-|C1orf174

## Sheet: Sheet4
BLIMP1peaksRUNXmotifs	1_chrom	2_start	3_end	4_type	5_nearestDistanceToTSS	6_nearestTargetTSS
chrX|136586410|136586788	chrX	136586410	136586788	Enhancer	3359	chrX:136583240-136583345|+|RNU6-320P
chrX|134186848|134187008	chrX	134186848	134187008	Enhancer	12839	chrX:134168911-134174089|-|AC002407.1
chrX|123732939|123733286	chrX	123732939	123733286	Promoter	0	chrX:123600569-123733056|-|THOC2
chrX|56813285|56813675	chrX	56813285	56813675	Enhancer	75903	chrX:56737242-56737577|-|UQCRBP1
chrX|49308445|49309781	chrX	49308445	49309781	Enhancer	5444	chrX:49303669-49319844|+|GAGE10
chrX|45806310|45807171	chrX	45806310	45807171	Enhancer	36466	chrX:45745211-45770274|-|MIR222HG
chr9|135939284|135939703	chr9	135939284	135939703	Enhancer	21886	chr9:135932969-135961380|-|UBAC1
chr9|129962852|129963364	chr9	129962852	129963364	Enhancer	29572	chr9:129933536-129936541|+|AL158207.2
chr9|124218679|124219142	chr9	124218679	124219142	Enhancer	38695	chr9:124257606-124353307|+|NEK6
chr9|114806282|114806563	chr9	114806282	114806563	Promoter	383	chr9:114784652-114806039|-|TNFSF15
chr9|114718820|114719505	chr9	114718820	114719505	Enhancer	22847	chr9:114695922-114696315|-|AL160275.1
chr9|114690973|114691341	chr9	114690973	114691341	Enhancer	5158	chr9:114695922-114696315|-|AL160275.1
chr9|112037585|112038053	chr9	112037585	112038053	Promoter	0	chr9:112032555-112037730|-|AL138756.1
chr9|108933476|108934170	chr9	108933476	108934170	Promoter	0	chr9:108867517-108934124|-|ELP1
chr9|107246204|107246681	chr9	107246204	107246681	Enhancer	36836	chr9:107283279-107332192|+|RAD23B
chr9|105405491|105405820	chr9	105405491	105405820	Enhancer	42140	chr9:105447796-105552433|+|FSD1L
chr9|91207562|91208482	chr9	91207562	91208482	Enhancer	2277	chr9:91206175-91210299|-|AL158071.5
chr9|7976168|7976870	chr9	7976168	7976870	Enhancer	15439	chr9:7960413-7961080|-|AL135923.2
chr9|6758585|6759428	chr9	6758585	6759428	Enhancer	10025	chr9:6748703-6748981|-|SNRPEP2
chr9|5437845|5438656	chr9	5437845	5438656	Promoter	0	chr9:5357971-5437925|-|PLGRKT
chr8|144125532|144126351	chr8	144125532	144126351	Enhancer	11832	chr8:144137774-144140851|+|HGH1
chr8|141001947|141002587	chr8	141001947	141002587	Promoter	954	chr8:140657900-141001313|-|PTK2
chr8|127567105|127567288	chr8	127567105	127567288	Enhancer	11276	chr8:127578473-127636867|+|AC104370.1
chr8|125698493|125699151	chr8	125698493	125699151	Enhancer	50495	chr8:125648327-125955592|+|AC016074.2
chr8|124757505|124757863	chr8	124757505	124757863	Enhancer	29255	chr8:124550790-124728429|-|MTSS1
chr8|102287288|102287681	chr8	102287288	102287681	Enhancer	31092	chr8:102256392-102257821|+|AP002907.1
chr8|80347874|80348237	chr8	80347874	80348237	Enhancer	3076	chr8:80351132-80351416|+|AC034114.1
chr8|74295729|74296058	chr8	74295729	74296058	Enhancer	25646	chr8:74234700-74321540|-|JPH1
chr8|69643901|69644396	chr8	69643901	69644396	Enhancer	56075	chr8:69700224-69700495|+|RN7SKP29
chr8|65611648|65612462	chr8	65611648	65612462	Enhancer	19583	chr8:65591850-65592472|-|AC100814.1
chr8|58801453|58801689	chr8	58801453	58801689	Enhancer	12981	chr8:58814412-58814552|-|RNU4-50P
chr8|43057511|43058111	chr8	43057511	43058111	Promoter	1488	chr8:43056323-43085785|+|FNTA
chr8|42293199|42293646	chr8	42293199	42293646	Enhancer	22120	chr8:42271302-42332653|+|IKBKB
chr8|42217035|42217547	chr8	42217035	42217547	Enhancer	9567	chr8:42175233-42207724|-|PLAT
chr8|30724211|30724476	chr8	30724211	30724476	Enhancer	3502	chr8:30678066-30727846|-|GSR
chr8|30133967|30134463	chr8	30133967	30134463	Enhancer	10471	chr8:30131824-30144686|-|MBOAT4
chr8|23068616|23069438	chr8	23068616	23069438	Promoter	0	chr8:23020133-23069031|-|TNFRSF10B
chr8|22704673|22705675	chr8	22704673	22705675	Enhancer	11694	chr8:22687659-22693480|-|EGR3
chr8|17697319|17697761	chr8	17697319	17697761	Enhancer	6448	chr8:17703988-17706187|+|AC124069.1
chr7|158824066|158824348	chr7	158824066	158824348	Enhancer	5831	chr7:158730995-158830038|-|ESYT2
chr7|154927729|154928864	chr7	154927729	154928864	Promoter	0	chr7:154928485-154952188|+|PAXIP1-AS2
chr7|151349743|151350605	chr7	151349743	151350605	Enhancer	8475	chr7:151341699-151378449|+|NUB1
chr7|141263595|141263907	chr7	141263595	141263907	Enhancer	88226	chr7:141351977-141352768|+|NDUFB10P2
chr7|140390890|140391134	chr7	140390890	140391134	Enhancer	4105	chr7:140386781-140386907|-|RNA5SP248
chr7|140214393|140214697	chr7	140214393	140214697	Enhancer	4874	chr7:140209563-140209671|-|RNU6-797P
chr7|137903495|137903968	chr7	137903495	137903968	Enhancer	49616	chr7:137953348-137957966|+|AC022173.1
chr7|116210953|116211414	chr7	116210953	116211414	Promoter	327	chr7:116209234-116211511|-|AC073130.3
chr7|100344597|100345277	chr7	100344597	100345277	Enhancer	3029	chr7:100320992-100341908|-|PMS2P1
chr7|48084841|48085233	chr7	48084841	48085233	Enhancer	3607	chr7:48088644-48108736|+|UPP1
chr7|44847211|44847999	chr7	44847211	44847999	Promoter	478	chr7:44826791-44848083|-|H2AFV
chr7|43834425|43835185	chr7	43834425	43835185	Enhancer	34712	chr7:43866558-43869517|-|MRPS24
chr7|35800089|35800734	chr7	35800089	35800734	Promoter	0	chr7:35751856-35800606|-|SEPT7-AS1
chr7|30285767|30286241	chr7	30285767	30286241	Promoter	1407	chr7:30284597-30367689|+|ZNRF2
chr7|24963345|24963686	chr7	24963345	24963686	Enhancer	16662	chr7:24796540-24980178|-|OSBPL3
chr7|22822668|22822998	chr7	22822668	22822998	Promoter	0	chr7:22812632-22822852|-|TOMM7
chr7|5699972|5700353	chr7	5699972	5700353	Enhancer	11747	chr7:5711840-5711910|-|MIR6874
chr7|5695425|5695824	chr7	5695425	5695824	Enhancer	15163	chr7:5662432-5680461|-|RNF216-IT1
chr7|904778|907385	chr7	904778	907385	Enhancer	19534	chr7:879790-886547|-|AC073957.3
chr6|170271761|170272260	chr6	170271761	170272260	Promoter	463	chr6:170272474-170279887|+|LINC01624
chr6|144305957|144306341	chr6	144305957	144306341	Enhancer	14320	chr6:144291829-144853034|+|UTRN
chr6|143566918|143567333	chr6	143566918	143567333	Enhancer	5094	chr6:143554325-143562031|-|PHACTR2-AS1
chr6|142926577|142927064	chr6	142926577	142927064	Enhancer	19544	chr6:142751469-142946365|-|HIVEP2
chr6|135879969|135880277	chr6	135879969	135880277	Enhancer	28422	chr6:135851701-136195574|+|PDE7B
chr6|130513784|130514120	chr6	130513784	130514120	Enhancer	148218	chr6:130365734-130443063|+|TMEM200A
chr6|125919025|125919415	chr6	125919025	125919415	Enhancer	37550	chr6:125956770-125980244|+|HINT3
chr6|105810394|105810922	chr6	105810394	105810922	Enhancer	82383	chr6:105679378-105893041|-|AL591518.1
chr6|90458298|90459097	chr6	90458298	90459097	Enhancer	128374	chr6:90513573-90587072|-|MAP3K7
chr6|89079621|89080152	chr6	89079621	89080152	Promoter	780	chr6:89080164-89080667|-|AL353135.1
chr6|35048686|35049268	chr6	35048686	35049268	Enhancer	22072	chr6:35070871-35071049|-|AL138721.1
chr6|15403908|15404369	chr6	15403908	15404369	Enhancer	79666	chr6:15324367-15324472|-|RNU6-645P
chr6|14910529|14911261	chr6	14910529	14911261	Enhancer	179108	chr6:14661829-15090003|-|AL138720.1
chr6|13302808|13303305	chr6	13302808	13303305	Enhancer	7470	chr6:13264861-13295586|-|AL008729.1
chr6|432052|432530	chr6	432052	432530	Enhancer	40539	chr6:391752-411443|+|IRF4
chr5|176658834|176659302	chr5	176658834	176659302	Enhancer	11681	chr5:176647387-176659054|+|TSPAN17
chr5|157271901|157272354	chr5	157271901	157272354	Enhancer	5502	chr5:157260122-157266625|-|AC009185.1
chr5|156920484|156920760	chr5	156920484	156920760	Enhancer	3497	chr5:156924119-156924710|+|APOOP1
chr5|146312991|146313345	chr5	146312991	146313345	Enhancer	25671	chr5:146338839-146341728|+|POU4F3
chr5|132099147|132099524	chr5	132099147	132099524	Enhancer	25546	chr5:132073789-132076170|+|CSF2
chr5|119070697|119071186	chr5	119070697	119071186	Promoter	0	chr5:119006347-119070890|-|AC008629.1
chr5|109409850|109410557	chr5	109409850	109410557	Promoter	0	chr5:109334713-109409974|-|PJA2
chr5|95644292|95644599	chr5	95644292	95644599	Enhancer	2331	chr5:95646777-95658082|+|RFESD
chr5|91162320|91163017	chr5	91162320	91163017	Enhancer	20198	chr5:91132303-91142470|-|AC074132.1
chr5|75511425|75512204	chr5	75511425	75512204	Promoter	0	chr5:75356352-75512138|-|COL4A3BP,chr5:75511756-75601144|+|POLK
chr5|74579158|74579664	chr5	74579158	74579664	Enhancer	42435	chr5:74369376-74536976|-|LINC01331
chr5|54610244|54610871	chr5	54610244	54610871	Enhancer	32999	chr5:54643557-54645987|+|AC016583.1
chr5|39217588|39218026	chr5	39217588	39218026	Enhancer	47472	chr5:39169210-39170335|-|GOLGA5P1
chr4|185203827|185204277	chr4	185203827	185204277	Promoter	0	chr4:185204237-185363971|+|SNX25,chr4:185159665-185204028|-|CFAP97
chr4|147799811|147800413	chr4	147799811	147800413	Enhancer	8814	chr4:147808926-147809209|+|RN7SL254P
chr4|48779524|48780700	chr4	48779524	48780700	Promoter	0	chr4:48497361-48780299|-|FRYL
chr4|48047295|48047850	chr4	48047295	48047850	Enhancer	30800	chr4:48016772-48040173|+|NIPAL1
chr4|41934920|41935652	chr4	41934920	41935652	Promoter	0	chr4:41935129-41960803|+|TMEM33
chr4|38523885|38524459	chr4	38523885	38524459	Promoter	992	chr4:38420662-38523180|-|LINC01258
chr4|26197322|26197788	chr4	26197322	26197788	Enhancer	85690	chr4:26111865-26113839|+|AC097714.1
chr4|7863857|7864344	chr4	7863857	7864344	Enhancer	38002	chr4:7826098-119569825|+|RF00614
chr3|196502341|196503885	chr3	196502341	196503885	Promoter	0	chr3:196468783-196503768|-|RNF168
chr3|188339645|188340019	chr3	188339645	188340019	Enhancer	161289	chr3:188178543-188180812|+|AC022498.2
chr3|172591935|172592704	chr3	172591935	172592704	Enhancer	3287	chr3:172560901-172595607|-|LINC02068
chr3|167734395|167735501	chr3	167734395	167735501	Promoter	0	chr3:167735430-167825568|+|SERPINI1,chr3:167683298-167734939|-|PDCD10
chr3|161310873|161311083	chr3	161310873	161311083	Enhancer	15241	chr3:161324913-161326219|-|EEF1GP4
chr3|142508545|142509038	chr3	142508545	142509038	Enhancer	36454	chr3:142465315-142472337|-|AC109992.2
chr3|134294305|134294609	chr3	134294305	134294609	Enhancer	19119	chr3:134313576-134321171|+|LINC02004
chr3|129160984|129161579	chr3	129160984	129161579	Promoter	0	chr3:129087575-129161036|-|ISY1-RAB43,chr3:129127415-129161293|-|ISY1
chr3|128075403|128076199	chr3	128075403	128076199	Promoter	0	chr3:128075810-128079056|+|RUVBL1-AS1
chr3|125154958|125155315	chr3	125154958	125155315	Enhancer	3584	chr3:125151465-125151552|-|MIR5092
chr3|122298125|122298572	chr3	122298125	122298572	Enhancer	19260	chr3:122317609-122318741|+|HNRNPA1P23
chr3|67655550|67656104	chr3	67655550	67656104	Promoter	1069	chr3:67654758-67947713|+|SUCLG2-AS1
chr3|66971921|66972248	chr3	66971921	66972248	Enhancer	26222	chr3:66998307-67011210|+|KBTBD8
chr3|58899646|58900071	chr3	58899646	58900071	Enhancer	75387	chr3:58824471-59019093|+|C3orf67-AS1
chr3|56894686|56895099	chr3	56894686	56895099	Enhancer	45147	chr3:56940040-56960854|+|ARHGEF3-AS1
chr3|50601070|50602829	chr3	50601070	50602829	Promoter	0	chr3:50599879-50601148|-|AC096920.1
chr3|44439616|44439994	chr3	44439616	44439994	Promoter	0	chr3:44421127-44439946|-|C3orf86
chr3|17151504|17152055	chr3	17151504	17152055	Enhancer	10764	chr3:17141015-17205165|+|AC090644.1
chr3|14303082|14303750	chr3	14303082	14303750	Promoter	429	chr3:14272373-14303845|-|AC093496.1
chr3|13413971|13414595	chr3	13413971	13414595	Enhancer	6039	chr3:13316235-13420322|-|NUP210
chr3|12886109|12886525	chr3	12886109	12886525	Promoter	1106	chr3:12877522-12885211|-|LINC02022
chr3|9749798|9750163	chr3	9749798	9750163	Promoter	0	chr3:9749944-9766737|+|OGG1
chr3|4978185|4979340	chr3	4978185	4979340	Promoter	0	chr3:4979116-4985323|+|BHLHE40
chr22|45291038|45291475	chr22	45291038	45291475	Enhancer	6307	chr22:45284949-45295874|+|UPK3A
chr22|44685408|44685811	chr22	44685408	44685811	Enhancer	16623	chr22:44702233-44862706|+|PRR5-ARHGAP8
chr22|44667820|44668321	chr22	44667820	44668321	Promoter	476	chr22:44668547-44737681|+|PRR5
chr22|41425759|41426213	chr22	41425759	41426213	Enhancer	4948	chr22:41430934-41431375|+|AL008582.1
chr22|40636753|40637585	chr22	40636753	40637585	Promoter	450	chr22:40410281-40636719|-|MRTFA
chr22|40044485|40045077	chr22	40044485	40045077	Promoter	0	chr22:40044817-40335808|+|TNRC6B,chr22:40043068-40044530|-|Z83847.1
chr22|39090489|39091086	chr22	39090489	39091086	Promoter	798	chr22:39091586-39092855|+|AL031846.1
chr22|36361301|36361531	chr22	36361301	36361531	Enhancer	26651	chr22:36281277-36388067|-|MYH9
chr22|30245623|30247285	chr22	30245623	30247285	Promoter	0	chr22:30240453-30246759|-|LIF,chr22:30246205-30246998|+|AC004264.1
chr22|24242603|24243101	chr22	24242603	24243101	Enhancer	2290	chr22:24219654-24245142|-|GGT5
chr21|36298045|36298532	chr21	36298045	36298532	Enhancer	2586	chr21:36295173-36295702|-|SRSF9P1
chr21|36113664|36114595	chr21	36113664	36114595	Enhancer	9248	chr21:36104881-36109690|+|AP000688.2
chr21|34693019|34693713	chr21	34693019	34693713	Enhancer	23977	chr21:34669389-34718227|+|CLIC6
chr21|34649424|34649825	chr21	34649424	34649825	Enhancer	19764	chr21:34669389-34718227|+|CLIC6
chr21|33384725|33385250	chr21	33384725	33385250	Enhancer	17908	chr21:33402896-33437521|+|IFNGR2
chr21|33215540|33216016	chr21	33215540	33216016	Enhancer	14123	chr21:33229901-33265675|+|IFNAR2
chr21|31354470|31355246	chr21	31354470	31355246	Enhancer	97608	chr21:31452466-31453223|+|AP000563.1
chr20|58650788|58651388	chr20	58650788	58651388	Promoter	0	chr20:58651253-58679526|+|STX16
chr20|51497615|51498222	chr20	51497615	51498222	Enhancer	44941	chr20:51452905-51452977|-|MIR3194
chr20|50338910|50339330	chr20	50338910	50339330	Enhancer	17778	chr20:50310711-50321342|-|LINC01271
chr20|48783797|48784313	chr20	48783797	48784313	Enhancer	43944	chr20:48624252-48827999|-|PREX1
chr20|48719016|48719504	chr20	48719016	48719504	Enhancer	62187	chr20:48657073-48659119|+|AL035106.1
chr20|45881018|45881587	chr20	45881018	45881587	Promoter	0	chr20:45881227-45885266|+|ZSWIM1
chr20|43950136|43950569	chr20	43950136	43950569	Enhancer	35500	chr20:43914852-44069616|+|TOX2
chr20|37043957|37044379	chr20	37043957	37044379	Enhancer	5086	chr20:37049254-37049707|+|RPS27AP3
chr20|18466978|18467739	chr20	18466978	18467739	Promoter	0	chr20:18383369-18467185|-|DZANK1,chr20:18467390-18484646|+|POLR3F
chr20|10558689|10559139	chr20	10558689	10559139	Enhancer	55315	chr20:10612861-10614229|-|AL035456.1
chr20|5950196|5950801	chr20	5950196	5950801	Promoter	0	chr20:5950652-5998977|+|MCM8,chr20:5937228-5950558|-|TRMT6
chr20|1434916|1435251	chr20	1434916	1435251	Enhancer	32608	chr20:1442162-1467692|-|NSFL1C
chr20|372589|372970	chr20	372589	372970	Enhancer	8241	chr20:381021-397559|+|TRIB3
chr2|239297140|239298151	chr2	239297140	239298151	Enhancer	7816	chr2:239305462-239305545|+|MIR4269
chr2|238320315|238320923	chr2	238320315	238320923	Promoter	0	chr2:238320441-238400897|+|TRAF3IP1
chr2|231613404|231613780	chr2	231613404	231613780	Enhancer	20691	chr2:231592901-231594283|+|TEX44
chr2|230319130|230319712	chr2	230319130	230319712	Enhancer	7763	chr2:230327184-230403732|+|SP140L
chr2|230219568|230220329	chr2	230219568	230220329	Enhancer	5780	chr2:230168918-230225729|-|SP110
chr2|226791446|226792162	chr2	226791446	226792162	Enhancer	7955	chr2:226731317-226799759|-|IRS1
chr2|208254439|208255521	chr2	208254439	208255521	Promoter	0	chr2:208255400-208256168|+|IDH1-AS1,chr2:208236227-208255133|-|IDH1
chr2|203811652|203812223	chr2	203811652	203812223	Enhancer	29900	chr2:203782037-203782143|+|RNU6-474P
chr2|203804107|203804468	chr2	203804107	203804468	Enhancer	22250	chr2:203782037-203782143|+|RNU6-474P
chr2|191194092|191194482	chr2	191194092	191194482	Enhancer	20054	chr2:191174233-191174835|+|HMGB1P27
chr2|191020122|191021090	chr2	191020122	191021090	Promoter	920	chr2:191021526-191032314|+|AC067945.3
chr2|181300714|181301001	chr2	181300714	181301001	Enhancer	4794	chr2:181305593-181305652|-|MIR4437
chr2|136362755|136362987	chr2	136362755	136362987	Enhancer	27461	chr2:136390332-136390669|+|RN7SKP141
chr2|136327070|136327836	chr2	136327070	136327836	Enhancer	2460	chr2:136329441-136329913|-|UBBP1
chr2|135052401|135052936	chr2	135052401	135052936	Promoter	403	chr2:135052265-135175590|+|RAB3GAP1
chr2|134253348|134253717	chr2	134253348	134253717	Enhancer	22337	chr2:134231195-134231312|+|RNA5SP104
chr2|127701238|127701772	chr2	127701238	127701772	Promoter	0	chr2:127701508-127705242|+|SFT2D3
chr2|127563706|127563970	chr2	127563706	127563970	Enhancer	28036	chr2:127535802-127637728|+|MYO7B
chr2|121649446|121650100	chr2	121649446	121650100	Promoter	0	chr2:121649650-121728481|+|NIFK-AS1,chr2:121337776-121649587|-|CLASP1
chr2|119704893|119705243	chr2	119704893	119705243	Enhancer	6445	chr2:119698623-119700151|+|AC069154.1
chr2|113693566|113694119	chr2	113693566	113694119	Enhancer	10235	chr2:113677702-113704078|-|AC017074.1
chr2|96538498|96539340	chr2	96538498	96539340	Enhancer	2167	chr2:96536752-96552634|+|ARID5A
chr2|86038384|86038716	chr2	86038384	86038716	Enhancer	67605	chr2:86020216-86106155|-|POLR1A
chr2|65301168|65301548	chr2	65301168	65301548	Enhancer	73605	chr2:65227753-65271253|+|ACTR2
chr2|62202361|62202742	chr2	62202361	62202742	Enhancer	3274	chr2:62205826-62205917|+|MIR5192
chr2|61853752|61854918	chr2	61853752	61854918	Promoter	0	chr2:61824848-61854143|-|FAM161A
chr2|61419059|61419441	chr2	61419059	61419441	Promoter	1872	chr2:61417244-61417378|-|SNORA70B
chr2|47071490|47071757	chr2	47071490	47071757	Enhancer	3801	chr2:47067822-47071204|+|AC073283.1
chr2|45890948|45891188	chr2	45890948	45891188	Enhancer	113241	chr2:46003942-46004309|-|AC017078.1
chr2|45650037|45650611	chr2	45650037	45650611	Promoter	1351	chr2:45651675-46187990|+|PRKCE
chr2|43293761|43294068	chr2	43293761	43294068	Enhancer	64341	chr2:43229573-43233394|+|AC010883.1
chr2|39216879|39217190	chr2	39216879	39217190	Enhancer	12497	chr2:39178547-39229532|-|CDKL4
chr2|38663864|38664113	chr2	38663864	38664113	Enhancer	2125	chr2:38666114-38734765|+|GALM
chr2|26298971|26300117	chr2	26298971	26300117	Enhancer	46542	chr2:26346086-26395891|+|SELENOI
chr2|25301459|25302234	chr2	25301459	25302234	Enhancer	26874	chr2:25328640-25328721|-|MIR1301
chr2|23532287|23533073	chr2	23532287	23533073	Enhancer	8336	chr2:23507043-23524344|-|AC011239.1
chr2|12005921|12006206	chr2	12005921	12006206	Enhancer	157441	chr2:11848622-12578348|+|MIR3681HG
chr2|11830124|11830639	chr2	11830124	11830639	Enhancer	6604	chr2:11836933-11836986|-|MIR4262
chr2|9656411|9656672	chr2	9656411	9656672	Enhancer	17481	chr2:9674023-9708413|+|AC082651.4
chr19|55653671|55654606	chr19	55653671	55654606	Promoter	0	chr19:55654146-55674715|+|U2AF2
chr19|55119237|55119585	chr19	55119237	55119585	Promoter	972	chr19:55119250-55120383|-|AC010327.2
chr19|47186487|47187118	chr19	47186487	47187118	Enhancer	40139	chr19:47226942-47227021|+|MIR3190
chr19|44212297|44212780	chr19	44212297	44212780	Promoter	0	chr19:44212528-44237268|+|ZNF227
chr19|44164888|44165201	chr19	44164888	44165201	Promoter	0	chr19:44165084-44178381|+|ZNF226
chr19|40777178|40778510	chr19	40777178	40778510	Promoter	0	chr19:40778271-40808418|+|RAB4B-EGLN2,chr19:40778216-40796942|+|RAB4B
chr19|39431033|39431333	chr19	39431033	39431333	Enhancer	4766	chr19:39433137-39435949|-|RPS16
chr19|38213815|38214333	chr19	38213815	38214333	Enhancer	13840	chr19:38200234-38200532|+|RN7SL663P
chr19|37370543|37371169	chr19	37370543	37371169	Promoter	0	chr19:37371099-37393066|+|ZNF527
chr19|19589800|19589990	chr19	19589800	19589990	Promoter	1480	chr19:19588091-19588415|-|PHF5CP
chr19|17523186|17523618	chr19	17523186	17523618	Promoter	0	chr19:17523301-17553839|+|FAM129C
chr19|17309052|17309957	chr19	17309052	17309957	Promoter	0	chr19:17309563-17323298|+|DDA1
chr19|14283713|14284217	chr19	14283713	14284217	Enhancer	9240	chr19:14254189-14293205|-|AC011509.2
chr19|11279790|11280425	chr19	11279790	11280425	Enhancer	16031	chr19:11296139-11326996|+|TSPAN16
chr19|10821809|10822136	chr19	10821809	10822136	Enhancer	4476	chr19:10817426-10817496|-|MIR199A1
chr19|10565622|10567269	chr19	10565622	10567269	Promoter	0	chr19:10553078-10566037|-|KRI1
chr19|10425366|10425710	chr19	10425366	10425710	Enhancer	8765	chr19:10416773-10469630|+|AC011529.1
chr19|9584002|9584696	chr19	9584002	9584696	Promoter	0	chr19:9560353-9584533|-|ZNF121
chr19|6641804|6642365	chr19	6641804	6642365	Enhancer	28503	chr19:6661253-6670588|-|TNFSF14
chr19|661178|661675	chr19	661178	661675	Promoter	1787	chr19:647526-663214|-|RNF126
chr18|62714903|62715763	chr18	62714903	62715763	Promoter	0	chr18:62715541-62980433|+|PHLPP1
chr18|38940815|38941608	chr18	38940815	38941608	Enhancer	75132	chr18:39016047-39016344|-|RN7SKP182
chr18|23967274|23967987	chr18	23967274	23967987	Enhancer	14925	chr18:23957754-23982556|-|AC010754.1
chr18|23231355|23231823	chr18	23231355	23231823	Enhancer	28765	chr18:23257164-23260354|-|AC011731.1
chr18|12921218|12921465	chr18	12921218	12921465	Enhancer	8497	chr18:12912844-12913906|+|EIF4A2P1
chr18|11947123|11947533	chr18	11947123	11947533	Enhancer	18490	chr18:11928838-11929476|+|AP001269.3
chr17|75338816|75339137	chr17	75338816	75339137	Promoter	0	chr17:75338827-75339147|+|AC011933.1
chr17|74730735|74731078	chr17	74730735	74731078	Enhancer	17706	chr17:74748613-74748699|+|MIR3615
chr17|72423152|72423417	chr17	72423152	72423417	Enhancer	2654	chr17:72425939-72428852|+|AC007639.1
chr17|68180805|68181134	chr17	68180805	68181134	Enhancer	7577	chr17:68188547-68189165|+|AC005332.7
chr17|65123246|65123664	chr17	65123246	65123664	Enhancer	22469	chr17:65100986-65227703|+|RGS9
chr17|64385224|64385631	chr17	64385224	64385631	Enhancer	5432	chr17:64319415-64390860|-|PECAM1
chr17|58344253|58345083	chr17	58344253	58345083	Enhancer	8425	chr17:58345178-58353093|-|SUPT4H1
chr17|55341466|55341781	chr17	55341466	55341781	Enhancer	13832	chr17:55325757-55327791|-|AC007638.1
chr17|47649331|47650775	chr17	47649331	47650775	Promoter	0	chr17:47649476-47685505|+|KPNB1,chr17:47603860-47649420|-|AC025682.1
chr17|45261614|45262223	chr17	45261614	45262223	Promoter	0	chr17:45254393-45262094|-|SPATA32
chr17|40564126|40564876	chr17	40564126	40564876	Promoter	971	chr17:40553769-40565472|-|CCR7
chr17|29293916|29294599	chr17	29293916	29294599	Promoter	0	chr17:29255839-29294148|-|NUFIP2
chr17|27544444|27544925	chr17	27544444	27544925	Enhancer	17461	chr17:27526386-27527223|-|AC069366.1
chr17|17972430|17973133	chr17	17972430	17973133	Promoter	0	chr17:17972813-18016889|+|DRC3
chr17|17848973|17850410	chr17	17848973	17850410	Enhancer	8535	chr17:17858227-17860041|+|AC122129.1
chr17|15699278|15699849	chr17	15699278	15699849	Promoter	0	chr17:15699741-15744778|+|AC005324.4,chr17:15699577-15720787|+|ZNF286A
chr17|7308611|7309172	chr17	7308611	7309172	Promoter	1892	chr17:7306999-7312463|+|EIF5A
chr17|3796430|3796875	chr17	3796430	3796875	Enhancer	4535	chr17:3714628-3801188|-|ITGAE
chr17|2814042|2815451	chr17	2814042	2815451	Enhancer	59041	chr17:2755705-3037741|+|RAP1GAP2
chr17|2266126|2266907	chr17	2266126	2266907	Enhancer	10797	chr17:2255719-2256157|+|AL450226.2
chr17|2070302|2070896	chr17	2070302	2070896	Enhancer	2224	chr17:2072823-2072956|+|AC090617.9
chr16|90008853|90009318	chr16	90008853	90009318	Enhancer	10557	chr16:90019643-90044971|+|GAS8
chr16|89723011|89724142	chr16	89723011	89724142	Enhancer	2591	chr16:89720985-89740925|+|ZNF276
chr16|89115232|89115662	chr16	89115232	89115662	Promoter	0	chr16:89113175-89115279|-|AC135782.3
chr16|80590993|80591691	chr16	80590993	80591691	Enhancer	18534	chr16:80566794-80572808|-|LINC01227
chr16|79628487|79629012	chr16	79628487	79629012	Enhancer	9280	chr16:79619469-79620110|+|AC009159.1
chr16|79272273|79272751	chr16	79272273	79272751	Enhancer	8058	chr16:79264454-79264573|+|RNA5SP431
chr16|71484157|71484743	chr16	71484157	71484743	Promoter	0	chr16:71447615-71484618|-|AC010547.4
chr16|70430686|70431048	chr16	70430686	70431048	Enhancer	8233	chr16:70375977-70439100|-|ST3GAL2
chr16|58129215|58129831	chr16	58129215	58129831	Promoter	0	chr16:58129529-58159133|+|AC009107.2,chr16:58113592-58129381|-|CFAP20
chr16|57014646|57014891	chr16	57014646	57014891	Promoter	668	chr16:57013071-57014100|-|AC023825.1
chr16|53457736|53458141	chr16	53457736	53458141	Enhancer	9190	chr16:53448748-53449590|+|AC007342.1
chr16|53099357|53100145	chr16	53099357	53100145	Enhancer	44718	chr16:53055033-53329150|+|CHD9
chr16|30922219|30923511	chr16	30922219	30923511	Promoter	0	chr16:30923071-30948783|+|FBXL19,chr16:30919319-30923269|-|FBXL19-AS1
chr16|29973523|29974141	chr16	29973523	29974141	Promoter	0	chr16:29973868-29992261|+|TAOK2
chr16|20675787|20676110	chr16	20675787	20676110	Enhancer	21795	chr16:20623237-20697744|-|ACSM1
chr16|17591098|17591573	chr16	17591098	17591573	Enhancer	50350	chr16:17540331-17540985|-|AC109495.1
chr16|11354466|11355433	chr16	11354466	11355433	Enhancer	5628	chr16:11348143-11349321|-|AC009121.1
chr16|11224881|11226003	chr16	11224881	11226003	Enhancer	17211	chr16:11242653-11243552|+|HNRNPCP4
chr16|10937308|10937928	chr16	10937308	10937928	Enhancer	3715	chr16:10933903-10936280|+|AC133065.3
chr15|100596650|100597275	chr15	100596650	100597275	Enhancer	5221	chr15:100566924-100602184|-|LINS1
chr15|90661316|90661537	chr15	90661316	90661537	Promoter	1192	chr15:90660234-90664967|+|LINC01585
chr15|79896291|79896927	chr15	79896291	79896927	Promoter	770	chr15:79844976-79897379|-|MTHFS
chr15|78065293|78065749	chr15	78065293	78065749	Enhancer	12203	chr15:77994985-78077724|-|TBC1D2B
chr15|77002946|77003315	chr15	77002946	77003315	Enhancer	8045	chr15:76995085-77037332|+|PSTPIP1
chr15|73975526|73976072	chr15	73975526	73976072	Enhancer	18823	chr15:73978926-73994622|-|STOML1
chr15|73696966|73697309	chr15	73696966	73697309	Enhancer	12868	chr15:73684269-73714514|+|CD276
chr15|70492184|70493144	chr15	70492184	70493144	Enhancer	13264	chr15:70503907-70505928|-|LINC02205
chr15|70480112|70480612	chr15	70480112	70480612	Enhancer	25566	chr15:70503907-70505928|-|LINC02205
chr15|70140908|70141824	chr15	70140908	70141824	Enhancer	43190	chr15:70047790-70098176|-|TLE3
chr15|66946796|66947049	chr15	66946796	66947049	Enhancer	9595	chr15:66931537-66956518|-|LINC02206
chr15|58749360|58750259	chr15	58749360	58750259	Promoter	0	chr15:58588809-58749719|-|ADAM10
chr15|58551008|58551404	chr15	58551008	58551404	Enhancer	29895	chr15:58521311-58523371|+|AC018904.2
chr15|38817827|38818227	chr15	38817827	38818227	Enhancer	35405	chr15:38851306-38853432|-|AC022929.2
chr14|101824873|101825278	chr14	101824873	101825278	Enhancer	14455	chr14:101833435-101839531|-|AL137779.1
chr14|87992809|87993398	chr14	87992809	87993398	Promoter	561	chr14:87933014-87993665|-|GALC
chr14|85934491|85934932	chr14	85934491	85934932	Promoter	0	chr14:85934710-86129778|+|LINC02328
chr14|76782686|76783305	chr14	76782686	76783305	Promoter	1477	chr14:76774284-76781518|-|AF111169.3
chr14|75249109|75249965	chr14	75249109	75249965	Enhancer	9874	chr14:75259411-75271861|+|AF111167.1
chr14|73753860|73754811	chr14	73753860	73754811	Enhancer	4411	chr14:73758747-73758819|+|MIR4505
chr14|71555621|71555926	chr14	71555621	71555926	Enhancer	26448	chr14:71529325-71741229|+|SIPA1L1
chr14|69354219|69355023	chr14	69354219	69355023	Enhancer	2389	chr14:69357010-69359308|+|AL157996.1
chr14|68792879|68794930	chr14	68792879	68794930	Promoter	0	chr14:68787660-68794736|-|ZFP36L1
chr14|67488072|67488976	chr14	67488072	67488976	Enhancer	26947	chr14:67470266-67515471|-|TMEM229B
chr14|54730208|54730681	chr14	54730208	54730681	Enhancer	42532	chr14:54684753-54687912|-|AL133444.1
chr14|53109003|53109479	chr14	53109003	53109479	Enhancer	44041	chr14:53036745-53153282|-|DDHD1
chr14|31207223|31208753	chr14	31207223	31208753	Promoter	0	chr14:31100117-31207804|-|HECTD1
chr13|98476443|98476909	chr13	98476443	98476909	Enhancer	40836	chr13:98435405-98435840|-|FARP1-AS1
chr13|75358054|75358346	chr13	75358054	75358346	Enhancer	19094	chr13:75375511-75377294|-|AL139230.1
chr13|75326113|75326956	chr13	75326113	75326956	Enhancer	50759	chr13:75375511-75377294|-|AL139230.1
chr13|73715320|73715844	chr13	73715320	73715844	Enhancer	53729	chr13:73533759-73661853|-|LINC00393
chr13|48562249|48562691	chr13	48562249	48562691	Enhancer	10847	chr13:48570639-48573317|-|LINC01077
chr13|46796585|46797602	chr13	46796585	46797602	Promoter	0	chr13:46771256-46797161|-|ESD
chr12|132494482|132495036	chr12	132494482	132495036	Enhancer	5208	chr12:132489551-132585188|+|FBRSL1
chr12|131627141|131627546	chr12	131627141	131627546	Enhancer	4140	chr12:131621891-131623203|-|AC117500.3
chr12|124480352|124480816	chr12	124480352	124480816	Enhancer	32638	chr12:124513222-124514813|+|AC073592.1
chr12|123767595|123768009	chr12	123767595	123768009	Enhancer	5614	chr12:123762188-123936206|+|DNAH10
chr12|123436406|123436968	chr12	123436406	123436968	Promoter	0	chr12:123410683-123436717|-|RILPL2
chr12|123427870|123428274	chr12	123427870	123428274	Enhancer	8645	chr12:123410683-123436717|-|RILPL2
chr12|116559215|116560119	chr12	116559215	116560119	Promoter	0	chr12:116559381-116576597|+|MAP1LC3B2
chr12|113208250|113208637	chr12	113208250	113208637	Enhancer	12650	chr12:113195441-113221094|-|IQCD
chr12|111403320|111403803	chr12	111403320	111403803	Enhancer	2386	chr12:111405948-111451623|+|SH2B3
chr12|68539136|68539493	chr12	68539136	68539493	Enhancer	14567	chr12:68552995-68553882|-|RPSAP12
chr12|59596835|59597712	chr12	59596835	59597712	Promoter	1244	chr12:59596029-59789855|+|SLC16A7
chr12|57111240|57112712	chr12	57111240	57112712	Enhancer	16517	chr12:57128493-57213351|+|LRP1
chr12|56359754|56360722	chr12	56359754	56360722	Promoter	0	chr12:56341597-56360131|-|STAT2
chr12|53208879|53209325	chr12	53208879	53209325	Promoter	1820	chr12:53191323-53207282|-|ITGB7
chr12|48851913|48852498	chr12	48851913	48852498	Promoter	0	chr12:48829756-48852163|-|DDX23
chr12|47215501|47215975	chr12	47215501	47215975	Promoter	718	chr12:47205898-47216456|-|PCED1B-AS1
chr12|32134492|32134902	chr12	32134492	32134902	Enhancer	25621	chr12:32109076-32109602|+|AC048344.4
chr12|25051582|25052573	chr12	25051582	25052573	Enhancer	41822	chr12:25092715-25093900|-|CENPUP2
chr12|12009821|12010773	chr12	12009821	12010773	Enhancer	39547	chr12:12049844-12099695|+|BCL2L14
chr12|10613450|10613900	chr12	10613450	10613900	Promoter	0	chr12:10604193-10613609|-|MAGOHB
chr12|9650555|9651052	chr12	9650555	9651052	Enhancer	2756	chr12:9648047-9658412|+|AC010186.2
chr12|6451389|6452556	chr12	6451389	6452556	Promoter	0	chr12:6452042-6462316|+|TAPBPL,chr12:6439161-6451567|-|CD27-AS1
chr11|121468003|121468290	chr11	121468003	121468290	Enhancer	15133	chr11:121447331-121453013|-|AP000977.1
chr11|118872537|118873020	chr11	118872537	118873020	Enhancer	10987	chr11:118883766-118897799|+|CXCR5
chr11|118001613|118003006	chr11	118001613	118003006	Enhancer	15961	chr11:117986348-118001479|+|IL10RA
chr11|102317098|102317583	chr11	102317098	102317583	Promoter	0	chr11:102317450-102339403|+|BIRC3
chr11|88016448|88016713	chr11	88016448	88016713	Enhancer	29027	chr11:87847259-88045608|-|AP000676.5
chr11|87030707|87030966	chr11	87030707	87030966	Enhancer	6253	chr11:87024583-87025777|+|HNRNPCP8
chr11|72080450|72080857	chr11	72080450	72080857	Promoter	0	chr11:72080845-72109032|+|AP000812.5,chr11:72002864-72080693|-|NUMA1
chr11|62555404|62555795	chr11	62555404	62555795	Enhancer	8793	chr11:62433542-62546806|-|AHNAK
chr11|35177343|35177791	chr11	35177343	35177791	Enhancer	34983	chr11:35212550-35214007|+|AL133330.1
chr11|33893658|33894337	chr11	33893658	33894337	Promoter	1921	chr11:33858576-33892076|-|LMO2
chr11|10743654|10744026	chr11	10743654	10744026	Enhancer	7406	chr11:10751246-10779746|+|CTR9
chr11|9280664|9281067	chr11	9280664	9281067	Enhancer	15515	chr11:9138825-9265350|-|DENND5A
chr11|7527175|7527478	chr11	7527175	7527478	Enhancer	13327	chr11:7513999-7653760|+|PPFIBP2
chr10|132447714|132447965	chr10	132447714	132447965	Enhancer	3512	chr10:132444327-132449408|+|C10orf91
chr10|124229129|124231550	chr10	124229129	124231550	Enhancer	136741	chr10:124007668-124093598|-|CHST15
chr10|123772549|123773501	chr10	123772549	123773501	Enhancer	3645	chr10:123776670-123777749|+|AC009987.1
chr10|119596551|119597270	chr10	119596551	119597270	Promoter	400	chr10:119571802-119596510|-|TIAL1
chr10|114538355|114538944	chr10	114538355	114538944	Enhancer	36302	chr10:114501997-114502347|-|AL133384.1
chr10|98361428|98361728	chr10	98361428	98361728	Enhancer	33729	chr10:98395218-98395307|-|MIR1287
chr10|70162839|70163223	chr10	70162839	70163223	Promoter	654	chr10:70163685-70164124|+|CALM2P2
chr10|69044215|69044578	chr10	69044215	69044578	Enhancer	21618	chr10:69022778-69023866|+|ACTBP14
chr10|62681439|62681885	chr10	62681439	62681885	Enhancer	37889	chr10:62643773-62670374|+|AC067752.1
chr10|60731552|60731992	chr10	60731552	60731992	Promoter	1718	chr10:60026298-60733490|-|ANK3
chr10|26860458|26861110	chr10	26860458	26861110	Promoter	0	chr10:26746593-26861087|-|ABI1
chr10|24464150|24464596	chr10	24464150	24464596	Enhancer	18661	chr10:24481180-24483034|-|AL353583.1
chr10|22436756|22437795	chr10	22436756	22437795	Enhancer	40750	chr10:22475455-22478026|-|AL513128.2
chr10|6050284|6051402	chr10	6050284	6051402	Enhancer	11482	chr10:6010689-6062325|-|IL2RA
chr10|3419892|3420207	chr10	3419892	3420207	Enhancer	82788	chr10:3486894-3502838|-|LINC02669
chr10|1048702|1049618	chr10	1048702	1049618	Promoter	0	chr10:1049538-1132384|+|WDR37,chr10:1039152-1049170|-|IDI1
chr1|247407230|247407622	chr1	247407230	247407622	Enhancer	8730	chr1:247416156-247449108|+|NLRP3
chr1|244047732|244048600	chr1	244047732	244048600	Promoter	773	chr1:244048939-244057476|+|ZBTB18
chr1|235011226|235012495	chr1	235011226	235012495	Enhancer	31056	chr1:234979647-234980804|-|AL391832.3
chr1|234963210|234963515	chr1	234963210	234963515	Enhancer	5690	chr1:234957342-234969053|-|AL391832.2
chr1|234772777|234773111	chr1	234772777	234773111	Enhancer	12888	chr1:234757619-234760056|-|AL360294.1
chr1|234758949|234759258	chr1	234758949	234759258	Promoter	952	chr1:234757619-234760056|-|AL360294.1
chr1|231460653|231460922	chr1	231460653	231460922	Enhancer	15500	chr1:231475956-231476288|-|SNRPD2P2
chr1|222654936|222655214	chr1	222654936	222655214	Enhancer	6437	chr1:222658867-222661512|-|AL592148.3
chr1|221777722|221778163	chr1	221777722	221778163	Enhancer	35853	chr1:221701424-221742089|-|DUSP10
chr1|207321308|207321759	chr1	207321308	207321759	Promoter	0	chr1:207321376-207360966|+|CD55
chr1|205288205|205288640	chr1	205288205	205288640	Enhancer	33368	chr1:205302059-205321791|-|NUAK2
chr1|183471187|183472321	chr1	183471187	183472321	Promoter	0	chr1:183460874-183471746|-|SMG7-AS1
chr1|182029386|182030208	chr1	182029386	182030208	Enhancer	31915	chr1:182054570-182061712|-|ZNF648
chr1|172746205|172746681	chr1	172746205	172746681	Enhancer	2117	chr1:172748560-172749502|+|SLC25A38P1
chr1|172532020|172533115	chr1	172532020	172533115	Promoter	0	chr1:172532349-172611833|+|SUCO
chr1|172117886|172118164	chr1	172117886	172118164	Enhancer	20783	chr1:172138808-172138888|+|MIR3120
chr1|171484990|171485950	chr1	171484990	171485950	Promoter	0	chr1:171485551-171593511|+|PRRC2C
chr1|169694385|169694797	chr1	169694385	169694797	Enhancer	17111	chr1:169690665-169711702|-|SELL
chr1|168178567|168179119	chr1	168178567	168179119	Promoter	0	chr1:168178962-168202109|+|TIPRL
chr1|167627679|167628365	chr1	167627679	167628365	Enhancer	2071	chr1:167630093-167708696|+|RCSD1
chr1|167447672|167448310	chr1	167447672	167448310	Enhancer	10670	chr1:167457383-167458661|-|AL359962.1
chr1|156127247|156127425	chr1	156127247	156127425	Enhancer	22683	chr1:156150019-156177752|+|SEMA4A
chr1|156097098|156097354	chr1	156097098	156097354	Enhancer	14648	chr1:156082578-156140089|+|LMNA
chr1|154745220|154745600	chr1	154745220	154745600	Enhancer	117397	chr1:154582057-154628013|-|ADAR
chr1|148318620|148318952	chr1	148318620	148318952	Promoter	773	chr1:148317683-148318013|-|AC245100.5
chr1|145690580|145690944	chr1	145690580	145690944	Enhancer	16638	chr1:145670852-145707400|-|PDZK1
chr1|111203837|111204919	chr1	111203837	111204919	Promoter	0	chr1:111185969-111204409|-|DENND2D
chr1|109910633|109911565	chr1	109910633	109911565	Promoter	0	chr1:109910849-109930992|+|CSF1
chr1|91804344|91805042	chr1	91804344	91805042	Enhancer	25373	chr1:91829774-91830066|-|RN7SL653P
chr1|85278965|85279352	chr1	85278965	85279352	Enhancer	2254	chr1:85265776-85276904|-|BCL10
chr1|58815939|58816653	chr1	58815939	58816653	Enhancer	2954	chr1:58812808-58813342|-|AL136985.2
chr1|41891315|41892002	chr1	41891315	41892002	Enhancer	27263	chr1:41506365-41918922|-|HIVEP3
chr1|32992500|32993122	chr1	32992500	32993122	Enhancer	5736	chr1:32987075-33032469|+|AL020995.1
chr1|27914373|27914923	chr1	27914373	27914923	Promoter	0	chr1:27891524-27914746|-|RPA2
chr1|23691500|23692159	chr1	23691500	23692159	Promoter	0	chr1:23691742-23696835|+|RPL11
chr1|21293891|21295004	chr1	21293891	21295004	Promoter	1157	chr1:21293290-21299774|+|AL031728.1
chr1|12047193|12047689	chr1	12047193	12047689	Enhancer	10427	chr1:12036740-12037014|-|RN7SL649P
chr1|11908421|11909314	chr1	11908421	11909314	Promoter	715	chr1:11908152-11908271|+|RNU5E-1
chr1|9626209|9627290	chr1	9626209	9627290	Enhancer	20075	chr1:9646825-149636929|+|RF00003
chr1|9412934|9413308	chr1	9412934	9413308	Enhancer	9741	chr1:9421098-9422862|-|BX323043.1
chr1|6359474|6360130	chr1	6359474	6360130	Enhancer	33753	chr1:6393555-6394391|+|AL031848.2
chr1|3891047|3891402	chr1	3891047	3891402	Enhancer	9047	chr1:3889133-3900272|-|C1orf174
