# Supplementary material for: BLIMP1 negatively regulates IL-2 signaling in T cells
Source: Sci Adv. 2025 Jul 18;11(29):eadx8105. doi: 10.1126/sciadv.adx8105 (PMC12273773; doi:10.1126/sciadv.adx8105)
Supplement: Supplementary file 2 — Tables S1 to S4 [file sciadv.adx8105_tables_s1_to_s4.zip › adx8105_table_s2.xlsx]

## Sheet: Sheet1
https://azimuth.hubmapconsortium.org/references/#Human%20-%20PBMC
Label	Description	Markers
CD4 TCM	CD4+ Central Memory T	IL7R, CCL5, FYB1, GZMK, IL32, GZMA, KLRB1, TRAC, LTB, AQP3
Tregs	Regulatory T	RTKN2, FOXP3, AC133644.2, CD4, IL2RA, TIGIT, CTLA4, FCRL3, LAIR2, IKZF2
Other	CD4 Proliferating, naïve, TEM	IL7R, FYB1, CCL5, GZMK, IL32, GZMA, KLRB1, TRAC, LTB, AQP3, MKI67, TOP2A, PCLAF, CENPF, TYMS, NUSAP1, ASPM, PTTG1, TPX2, RRM2, TCF7, CD4, CCR7, IL7R, FHIT, LEF1, MAL, NOSIP, LDHB, PIK3IP1
