# Supplementary material for: BLIMP1 negatively regulates IL-2 signaling in T cells
Source: Sci Adv. 2025 Jul 18;11(29):eadx8105. doi: 10.1126/sciadv.adx8105 (PMC12273773; doi:10.1126/sciadv.adx8105)
Supplement: Supplementary file 2 — Tables S1 to S4 [file sciadv.adx8105_tables_s1_to_s4.zip › adx8105_table_s3.xlsx]

## Sheet: diff_expr_ATL(PRDM1-_vs_PRDM1+)
gene	p_val	avg_log2FC
PRDM1	0	-14.7372
AC105402.3	6.75e-306	-1.56159
CASC9	5.43e-304	-2.25683
NKAIN2	1.91e-297	-2.10263
LINC02163	1.76e-285	-2.28595
LINC01934	2.9e-243	-2.05729
AC012501.2	5.54e-227	-2.21883
AL583808.1	4.86e-209	-2.19681
CSGALNACT1	4.91e-207	-1.47614
BBOX1-AS1	4.77e-206	-2.25714
AC106799.2	1.14e-194	-2.19476
MIR2052HG	8.91e-184	-2.13973
RBMS3	4.48e-175	-1.994
KIR3DL1	2.58e-174	-2.16923
LINC00861	8.5e-172	-1.78667
KIR2DL3	9.03e-170	-2.04908
KCNMB2-AS1	2.14e-168	-2.17377
ZFHX4	9.99e-161	1.25412
MIR29B2CHG	7.95e-160	-1.69547
IKZF3	1.94e-158	-1.89855
TRERF1	1.71e-154	-1.52465
TMSB10	2.17e-153	-0.924204
LINC01362	3.8e-146	-2.0145
LTB	2.02e-142	-1.79407
ATP5F1E	2.88e-142	-0.927463
MYL12A	6.17e-139	-1.20917
AC069277.1	5.65e-137	-2.12459
LINC00578	6.22e-137	-1.41799
AC009264.1	2.33e-135	-2.29746
IL32	1.42e-132	-1.05249
IGSF1	1.45e-131	-1.8068
BEX4	1.15e-130	-1.91997
FSIP2-AS1	2.22e-130	-2.3309
ITGA4	3.57e-129	-0.953702
ZFHX4-AS1	2.64e-127	1.20613
BCL2	1.17e-125	-1.03104
SFT2D1	3.16e-124	-1.50729
MAP3K5	1.67e-123	-1.14626
GALNT13	2.84e-123	-2.04729
LINC01807	1.36e-120	-1.55452
TRPS1	1.35e-119	-1.46193
EMP3	1.98e-114	0.974699
CCDC102B	7.63e-113	-1.84114
AL513166.1	7.68e-113	-2.22187
CCDC85A	2.68e-108	-1.46969
FSIP2	8.86e-107	-2.24618
TP63	1.8e-106	-2.18335
ESR1	4.3e-106	-1.49623
AC079584.1	1.24e-103	-2.23192
REXO2	6.26e-103	-1.22097
AC016074.2	3.45e-101	-1.79129
BICDL1	5.25e-99	0.777328
CCDC7	2.04e-98	-1.47293
AL008633.1	1.65e-97	-1.80326
ARL4C	2.28e-96	-0.805914
MAL	1.3e-95	-1.29198
LINC01322	2.57e-95	-1.70501
STAMBPL1	2.98e-95	-1.24701
MALAT1	6.41e-95	0.384715
IL7R	8.67e-95	0.884947
LINC01592	1.48e-94	-2.00765
ETS1	2.94e-94	-0.546547
FOXP3	6.12e-94	-1.00851
PRKCQ	8.05e-94	-0.957351
EZR	1.26e-93	0.636527
PPP1R18	2.28e-93	-1.31745
SELENOP	6.4e-93	-0.760834
RNF217-AS1	6.95e-92	-2.29066
ARL6IP5	1.87e-91	-0.701781
AFF1	3.8e-91	1.06766
ELOB	1.9e-90	-0.796448
BEX3	2.31e-90	-1.36462
LMNA	4.81e-89	1.20139
AKT3	1.29e-88	0.705616
MT-ND2	4.2e-88	0.525573
KIR3DL2	7.93e-88	-1.16958
MT-ND5	1.66e-87	0.539463
ITGB1	1.95e-87	0.511462
TRAV2	2.51e-87	-2.0591
KCNMB2	3.67e-87	-1.89764
PIM1	9.9e-87	-1.38748
AKAP7	6.23e-85	-1.21322
GABRG2	7.45e-85	-2.27061
TRBV6-5	7.6e-85	-2.28221
AC005224.2	1.72e-84	-1.58124
ZNF462	2.42e-84	-1.07539
LBH	8.24e-84	-1.04297
CERKL	1.66e-83	-1.86084
PPP3CA	3.47e-82	-0.888201
TMA7	5.89e-82	-0.557103
MT-CO1	4.52e-81	0.368661
SAMD3	8.37e-81	-1.40827
ASB2	9.09e-81	-1.49496
HS3ST3B1	1.79e-80	-1.02841
ATP5ME	8.05e-80	-0.756515
SATB1-AS1	1.87e-79	-1.56461
NCOA3	2.3e-79	-0.656731
NSMCE1	5.91e-79	0.597936
NREP	6.77e-78	-1.42813
TENM1	2.43e-77	-1.07735
NAP1L4	2.43e-77	-0.57313
LINC01550	2.89e-77	-2.07719
MCHR2-AS1	4.68e-77	-2.00438
BANK1	1.4e-76	-1.75886
RAP1GDS1	4.51e-76	-0.915603
ADAM19	6.72e-76	-1.07461
RABGAP1L	1.01e-75	0.493097
UGCG	1.78e-75	-0.956932
ZDBF2	2.97e-75	-1.18649
TRBC1	3.32e-75	1.26619
LDLRAD4	4.01e-75	0.832379
SRGN	5.43e-75	0.615223
ADGRA3	5.32e-74	1.08891
CCDC192	8.67e-74	-1.97813
NEFL	1.79e-73	-1.42374
MIB1	2.65e-73	-0.793869
BBOX1	3.89e-73	-2.29364
SELENOH	3.93e-73	-0.967729
PRKY	6.29e-73	-0.984908
TRAV3	1.59e-72	-2.29754
DENND4A	3e-72	0.665904
ZIC1	5.39e-72	-1.63713
TLR1	9.18e-71	-1.67567
TRAV6	1.86e-70	1.06533
TBC1D5	2.14e-70	-0.825028
ABRACL	2.2e-70	-0.943649
LTA	4.55e-70	-2.09552
RAC2	9.37e-70	-1.05793
ATG5	3.6e-69	-0.856015
TBL1XR1	3.73e-69	-0.315352
SNHG16	8.3e-69	0.998694
AC011997.1	1.07e-68	-1.09618
AC022706.1	1.12e-68	-1.6388
PPP1R9A	1.28e-68	-1.93479
B2M	1.31e-68	-0.312
UTRN	3.85e-68	-0.569553
TNFAIP8	6.08e-68	-0.652975
NCR3	7.45e-68	-2.05805
PLCL1	2.56e-67	-1.28379
STAM	6.31e-67	0.769772
MBNL2	1.09e-66	1.05902
ST6GAL1	4.58e-66	-1.08359
HIST2H2AA4	8.31e-66	-1.35763
ICOS	9.86e-66	-0.929437
TUSC3	1.13e-65	-1.28367
TSHR	3.22e-65	-1.90954
LCK	3.35e-65	-0.926463
NFKB1	5.74e-65	0.723802
PRKCQ-AS1	6.35e-65	-1.29546
GPHN	6.7e-65	0.579796
MYO1E	1.37e-64	2.62527
NDUFB1	1.44e-64	-0.746604
FAM50B	2.08e-64	-1.99187
PAGE5	2.29e-64	-2.25944
PLAG1	2.98e-64	-1.72149
NDUFB10	3.03e-64	-0.925774
TSHZ2	7.95e-64	0.541938
TMEM245	1.56e-63	0.866194
PSMB9	2.07e-63	-0.874457
VMP1	7.79e-63	-0.526808
MT-ND4	1.22e-62	0.417813
CSRNP3	2.8e-62	-1.97668
GPCPD1	4.31e-62	0.632737
SPN	5.39e-62	-1.14503
ANXA5	1.84e-61	-1.02967
AC138123.1	8.34e-61	-1.34689
CAMK2D	5.21e-60	-0.879014
PDE3B	6.66e-60	-0.492225
MIR3681HG	7.5e-60	-1.25102
BACH1	7.97e-60	0.804099
UQCR10	1.7e-59	-0.633123
LYST	2.05e-59	0.667631
SAMHD1	2.38e-59	-0.64404
CHST11	2.77e-59	-0.491871
TNFRSF4	4.79e-59	0.740088
RAP1GAP2	9.79e-59	-1.13191
GNAI1	2.36e-58	-1.71072
SELL	5.65e-58	0.82298
NDUFA1	8.5e-58	-0.61608
TBL1X	1.08e-57	-0.54066
OST4	2.03e-57	-0.515386
PTPRM	2.62e-57	0.893446
PSMA1	2.94e-57	-0.610348
COX10-AS1	3.01e-57	-0.80226
LDHB	3.71e-57	-0.6971
TMSB4X	4.17e-57	-0.400794
PLCB1	4.78e-57	-0.714481
AC090015.1	8.05e-57	-1.97852
RTKN2	1.32e-56	-0.471882
PTH2R	2.39e-56	2.10638
AC245123.1	9.34e-56	1.02967
ACTB	3.83e-55	-0.545338
HINT1	4.85e-55	-0.417506
MGST1	5.03e-55	-2.31506
RIPOR2	9.15e-55	-0.465706
CPM	1.44e-54	1.22817
GK	1.67e-54	0.696994
PFN1	1.72e-54	-0.516271
SH2D1A	3.06e-54	-1.11525
CCND2	3.21e-54	-1.24362
RAB11A	5.14e-54	0.654862
AC009315.1	6.3e-54	-2.17638
LINC01572	1.12e-53	-1.12542
GPR183	1.28e-53	0.887958
NR4A2	3.46e-53	0.939214
GIMAP6	1.28e-52	-1.34066
LRRC32	1.83e-52	-1.23138
PNISR	1.95e-52	-0.550487
FNBP1	2.37e-52	0.377118
SLFN5	2.54e-52	-0.600191
E2F3	3.02e-52	-1.30062
DPYD	3.39e-52	-0.929431
RFTN2	3.61e-52	-1.15899
S100A6	3.67e-52	-0.61601
UQCR11	3.79e-52	-0.553956
LRMP	5.52e-52	1.15634
GSTK1	1.31e-51	-0.592019
SUN1	1.58e-51	0.860093
MAML2	2.62e-51	0.955449
SKAP1	2.7e-51	-0.455537
S100A11	2.8e-51	-0.585393
TRAF1	3.9e-51	0.633187
FLT3LG	7.29e-51	-0.820932
MME	7.79e-51	-2.29751
NBDY	1.61e-50	-0.745313
RCOR1	2.59e-50	0.773013
NAMPT	3e-50	0.615945
PDE8B	4.36e-50	1.02141
RUNX1	1.21e-49	-0.579636
SYNE3	1.31e-49	-1.03394
RPL39	1.56e-49	-0.381582
NIBAN1	1.92e-49	0.546318
LPP	2.11e-49	-1.09707
SIT1	2.2e-49	-1.50968
LINC01202	3.29e-49	-2.08869
RBMS3-AS2	3.64e-49	-1.96311
PCCA	3.75e-49	-1.23005
IRF2BP2	4.04e-49	0.721376
MAP3K1	4.1e-49	-0.490096
ZNF331	5.31e-49	0.819401
GMFG	7.27e-49	-0.592411
SLC35F1	8.2e-49	-0.968809
ZNF101	9.04e-49	-1.06037
AC093916.1	1.16e-48	-1.08692
ZSWIM6	1.76e-48	0.532046
IFNG-AS1	1.9e-48	-2.19094
RPS29	2.16e-48	-0.368409
KLHL4	2.78e-48	-1.08929
MIR99AHG	5.4e-48	1.76145
PYHIN1	7.81e-48	-0.948191
TNFAIP3	8.93e-48	0.38001
LINC01376	1.2e-47	-1.2051
SERF2	1.22e-47	-0.399922
YPEL3	2.04e-47	-0.879408
EVL	2.09e-47	-0.585896
CASP8	2.4e-47	-0.526891
NINJ2	3.85e-47	-1.22527
PCED1B-AS1	4.02e-47	-0.988603
RPS15A	4.88e-47	-0.343751
AC106900.1	5.77e-47	-2.38758
HLA-DPA1	6.53e-47	-1.9979
SH3BGRL3	1.09e-46	-0.500848
STXBP5	1.31e-46	-1.03511
NDUFB4	1.36e-46	-0.605605
REL	1.66e-46	0.60585
BAX	1.89e-46	-1.02838
TUBA4A	3.16e-46	-0.628657
BIN2	3.92e-46	-0.852151
SATB1	4.23e-46	-1.00147
ATP5MD	8.52e-46	-0.5514
PTHLH	9.97e-46	0.689106
SIPA1L1	1.19e-45	0.734098
CARHSP1	1.63e-45	-1.0929
COX6C	1.77e-45	-0.435898
PPP1R15A	2e-45	0.664058
PAK2	2.12e-45	0.46423
CELF2	2.95e-45	-0.422321
DGKA	3.48e-45	-0.674586
IQCG	4.17e-45	0.879061
CCSAP	4.4e-45	0.976266
ATP5IF1	6.58e-45	-0.801094
HECA	6.85e-45	-0.479445
NDUFA3	1.37e-44	-0.604833
CORO1A	1.73e-44	-0.650788
CD226	2.07e-44	1.13639
SGO1-AS1	3.1e-44	-1.11554
COL11A1	3.65e-44	-1.35528
CHSY3	3.94e-44	1.31973
UBL5	4.65e-44	-0.428336
RUNX2	5.05e-44	-0.686973
TMEM123	6e-44	-0.472837
ANKRD12	6.2e-44	0.34666
SH2D4A	6.9e-44	-2.32649
PET100	9.31e-44	-0.610755
CD55	1.05e-43	0.522022
SYT4	1.23e-43	-2.27336
GALNT9	1.74e-43	-1.45602
DDX5	2.25e-43	-0.31992
HMGB1	2.38e-43	-0.456363
ATP5MG	2.7e-43	-0.412478
UNC13C	3.13e-43	-1.58041
CCND3	3.19e-43	-0.583803
LARGE1	3.69e-43	1.76125
SMC4	4.06e-43	0.61593
LCP2	4.3e-43	-0.532521
MACROD2	1.27e-42	-0.597355
CD96	1.39e-42	-0.559958
IQGAP2	1.42e-42	-0.496287
CITED2	1.45e-42	-0.679816
TRAV1-1	2.18e-42	-2.13563
CAMK4	2.54e-42	0.532445
AC022274.1	4.07e-42	-1.85235
BEX2	4.32e-42	-1.00937
CYLD	4.65e-42	-0.455518
ZIC2	5.64e-42	-2.42962
AC232271.3	6.27e-42	-1.04087
PSMB1	6.67e-42	-0.568405
MGAT4A	8.97e-42	0.82051
COX7B	9.83e-42	-0.561473
MYADM	1.2e-41	0.798499
LINC01943	1.38e-41	-2.21377
HLA-B	1.55e-41	-0.299695
C2orf27A	1.99e-41	-1.36474
MKRN3	2.11e-41	-2.2464
IL18R1	2.35e-41	1.16607
ASPH	3.68e-41	1.16741
CD247	9.32e-41	0.803792
RPS27L	9.4e-41	-0.803395
PHTF2	9.74e-41	-0.720207
DGLUCY	1.42e-40	-0.921273
CENPK	1.92e-40	-0.899244
LINC01871	1.97e-40	-1.10883
CARD16	2.12e-40	-0.97712
TCF7	2.18e-40	1.1837
NAA38	2.2e-40	-0.914748
RELB	2.72e-40	0.488721
FER	3.16e-40	0.842511
RALGPS2	4.74e-40	-1.8957
SYTL2	6.03e-40	-1.56931
ST3GAL1	7.56e-40	-0.668306
GRIK1	9.78e-40	1.18785
SUPT3H	1.06e-39	-0.58013
PSMB8	1.24e-39	-0.687161
DLEU1	1.24e-39	-0.333448
RPS12	1.3e-39	-0.387519
GPBP1	1.57e-39	0.450809
HDDC2	2.07e-39	-1.12832
MRPL33	3.15e-39	-0.652308
TRAF3IP3	3.34e-39	-0.667523
INPP5D	3.62e-39	-0.612211
CBLB	4.03e-39	0.511247
C4orf48	4.28e-39	-0.561445
HLA-DPB1	4.72e-39	-1.42711
MLF1	5.55e-39	0.771886
STK24	5.86e-39	-0.596624
CFHR3	8.63e-39	-1.91434
MPDZ	9.41e-39	-2.18356
SNRPG	1.1e-38	-0.434351
SULF2	1.43e-38	-1.45398
AL031772.1	1.47e-38	-0.666998
DOCK3	1.48e-38	-1.21841
PYCARD	1.52e-38	-1.27674
DDHD1	2.08e-38	0.507142
KDM6B	2.27e-38	0.755504
GNG10	2.68e-38	-0.983791
BRAF	3.05e-38	0.49462
HEBP2	3.31e-38	-0.922987
AC020550.2	3.61e-38	-1.59493
PTGER2	4.55e-38	-1.58124
CRTAP	7.61e-38	-1.16897
HMGN3	8.93e-38	-0.879792
UBE2E2	9.16e-38	-1.9567
CCR7	9.44e-38	0.613705
TRAF3	1.08e-37	0.577063
ZEB2	1.28e-37	1.59037
AC093157.1	1.34e-37	-0.932193
COX7C	1.6e-37	-0.339609
FOCAD	1.88e-37	-0.829139
AL390957.1	2.04e-37	0.913786
ODC1	2.31e-37	0.666808
PARP14	3.32e-37	-0.651443
AL133268.4	4.41e-37	-1.70627
S1PR1	5.28e-37	-0.781101
DLEU7	5.67e-37	-0.693476
CNOT6L	7.78e-37	0.504982
SH3BGRL2	7.83e-37	1.56096
CAMK1D	1.16e-36	0.521574
MT-CYB	1.19e-36	0.297662
CD3D	1.48e-36	-0.603072
RNF149	1.79e-36	-0.449014
ACVR1	2.15e-36	-0.893082
NPAS3	2.7e-36	1.63942
PCMT1	2.82e-36	-0.668131
BARD1	3e-36	-0.932284
SIAH2	3.57e-36	0.639755
TPRG1	3.94e-36	-0.58992
ACTA2	4.04e-36	-1.07128
UST	4.37e-36	0.446888
TIAM1	4.52e-36	0.503813
UGP2	5.56e-36	-0.568362
C4orf3	6.5e-36	-0.665363
COPS9	6.92e-36	-0.635643
CHRM3	7.76e-36	-0.753947
NDUFB7	9.76e-36	-0.690407
CHRM2	1.02e-35	-2.2076
KLF12	1.25e-35	-0.373031
ARHGAP10	1.74e-35	0.801755
CDH2	2.15e-35	-2.40581
REEP5	2.5e-35	-0.887954
GATD3A	3.06e-35	-1.4076
CD38	3.1e-35	-1.75785
HIST1H2BK	3.74e-35	-1.44063
GPR155	4.58e-35	-0.674814
CCDC171	6.71e-35	-1.29432
AC022784.1	8.09e-35	1.07441
FAM241A	8.61e-35	0.781294
CEP85L	9.17e-35	-0.53459
IRF2	1.03e-34	-0.66768
AR	1.08e-34	-1.56469
AC017002.3	1.2e-34	-2.10705
CACNA2D3	1.39e-34	-1.3112
ARL4A	2.01e-34	1.23715
OCIAD2	2.39e-34	-0.681585
COMMD6	3.36e-34	-0.392503
SNX9	4.65e-34	-0.879853
GPM6A	5.05e-34	-0.940676
ITGAL	5.18e-34	-0.88075
NEDD9	1.23e-33	-0.660311
FOXP1	1.31e-33	0.393101
EVI5	1.48e-33	-0.905842
PABPC1	1.63e-33	0.4716
PAPSS1	1.96e-33	-0.915071
COL4A5	2.13e-33	-2.05793
GPRC5D-AS1	2.16e-33	-2.08304
NCALD	2.32e-33	-0.779879
SIK3	2.37e-33	0.473336
TSPO	4.38e-33	1.41384
EDF1	4.52e-33	-0.415795
CDK6	6.37e-33	0.468139
SYNE1	6.84e-33	-0.419446
EEF1A1	7.51e-33	0.473581
AIRE	8.06e-33	-1.66994
FTH1	8.37e-33	0.610999
CTSC	8.52e-33	-0.647047
CUL3	9.63e-33	0.648623
EPAS1	1.15e-32	-1.18629
COX8A	1.19e-32	-0.501867
LSP1	1.29e-32	-0.862674
RUNX3	1.45e-32	0.447263
BATF	1.5e-32	0.457547
ANKRD44	1.58e-32	-0.346372
PHLPP1	1.69e-32	0.523049
POR	1.78e-32	0.746376
ROMO1	1.84e-32	-0.588817
PGM2L1	2.5e-32	0.505045
FAN1	3.19e-32	-1.15064
CD3G	3.25e-32	-0.594801
CEMIP2	3.57e-32	-0.399933
SGPP2	3.58e-32	0.641257
RXFP1	5e-32	-2.19521
RPS20	5.51e-32	0.429405
SET	5.96e-32	-0.421018
OAZ1	8.24e-32	-0.315184
HIVEP3	1.2e-31	-0.658886
KLF6	1.49e-31	0.538458
DDX21	2.26e-31	0.493007
TRIB2	2.41e-31	-0.834589
FSTL4	4.04e-31	1.67133
CLDND1	4.89e-31	-0.609174
FBXO34	4.93e-31	0.675217
FTL	6.14e-31	-0.287106
GK-AS1	6.24e-31	0.885254
LEF1	7.04e-31	-0.294221
RPS28	8.1e-31	-0.253419
PPM1M	8.51e-31	-1.0607
SLC9A3R1	9.83e-31	-0.925639
ARPC3	1.02e-30	-0.353607
NLRC3	1.09e-30	-0.950274
DLGAP2	1.25e-30	1.60314
RAB37	1.33e-30	-1.30405
AC104793.1	1.39e-30	0.759498
IFT80	1.45e-30	0.77299
IFI27L2	1.47e-30	-1.05645
ITGB1-DT	1.63e-30	-0.634982
DBI	1.7e-30	-0.495361
AC009262.1	1.77e-30	-1.07227
AC078883.1	2.47e-30	-1.14579
CBX3	2.59e-30	-0.475297
SURF1	4.07e-30	-0.73986
S100A10	4.97e-30	0.56516
PDGFD	5.45e-30	-1.40086
DGKH	6.59e-30	-0.60721
LINC02797	6.87e-30	-2.26428
SRSF2	1e-29	0.436228
DNLZ	1.21e-29	-1.19637
CYCS	1.31e-29	0.662147
POLR2L	1.8e-29	-0.397507
RPS10-NUDT3	1.97e-29	-1.12641
H2AFV	2.3e-29	0.465087
SCGB2B2	2.31e-29	-1.25206
IL1RAP	2.7e-29	1.20973
TCEAL8	2.71e-29	-0.989256
TRAV1-2	2.77e-29	-2.04494
KLHL42	3.01e-29	0.784009
ST8SIA4	3.04e-29	-0.642096
PIM3	3.33e-29	0.676573
TBC1D4	3.45e-29	1.35899
PBXIP1	3.6e-29	0.607353
GRIK2	3.66e-29	-1.19276
EDARADD	3.74e-29	1.06525
AL592429.2	4.03e-29	-0.72768
CERT1	4.27e-29	0.522371
IRAK3	4.38e-29	1.33234
AC119396.1	4.62e-29	-0.750543
AC245187.2	4.83e-29	0.737983
AC115282.1	6.2e-29	-1.94421
FBXL17	6.45e-29	-0.557873
RGS2	6.67e-29	0.557061
GABARAPL2	6.91e-29	-0.516979
RNF213	7.87e-29	-0.464989
NDUFC1	7.96e-29	-0.476838
PURB	8.31e-29	0.636752
C11orf98	8.71e-29	-1.1651
BAZ1A	8.73e-29	0.427672
LINC00383	9.54e-29	-1.4791
PTP4A2	9.68e-29	-0.457699
DEAF1	9.99e-29	0.941213
AL445072.1	1.63e-28	-2.00281
SCN9A	2.08e-28	-2.37178
JAK2	2.33e-28	-0.743358
PELI1	3.03e-28	0.248086
GAS5	3.04e-28	0.412063
IL7	3.13e-28	-0.850964
NLRC5	3.46e-28	-0.652119
AC008105.3	3.55e-28	0.619857
FOXB1	3.77e-28	-1.24998
PIM2	4.83e-28	-0.596194
RAPGEF1	5.41e-28	0.492767
MANSC4	7.19e-28	0.961296
SRSF9	8.19e-28	-0.515994
ATP5MPL	8.3e-28	-0.449674
ATP5MF	8.65e-28	-0.401173
MPP7	1.16e-27	0.665703
LIMD2	1.21e-27	-0.504908
FCRL3	1.24e-27	-1.02001
MAGI1	1.44e-27	-0.255438
UMAD1	1.68e-27	0.556226
HIVEP1	1.7e-27	0.445784
RPL34	1.71e-27	-0.279622
OXSR1	1.88e-27	0.576628
AC104170.1	1.89e-27	-1.21649
AC022762.1	2.14e-27	-1.61808
FNDC3B	2.48e-27	0.66235
PCED1B	3.3e-27	-0.526327
DAAM1	3.32e-27	0.400545
PAM	3.54e-27	-0.345919
SOS2	3.6e-27	1.03494
HLA-G	3.99e-27	-1.68477
NSUN3	4.43e-27	-0.510138
SGK1	4.51e-27	-0.669973
MACROD2-AS1	4.65e-27	-1.4941
COX10	6.41e-27	-0.69221
VPS54	6.75e-27	-0.474563
IL6ST	7.19e-27	-0.390876
DUSP1	7.86e-27	0.633083
TMEM14C	7.96e-27	-0.856586
NCR1	9.28e-27	-2.23822
DUSP10	1.02e-26	0.613518
AP3M2	1.19e-26	-0.400959
HMGCS1	1.24e-26	0.631481
PNPLA8	1.25e-26	0.584227
LINC01578	1.32e-26	0.404512
HIST1H4C	1.33e-26	-0.369091
NPM1	1.36e-26	-0.280833
PHACTR2	1.73e-26	-0.393019
SELPLG	1.92e-26	-0.70037
ALG1L	1.93e-26	-1.64887
KMT2E	1.97e-26	0.326378
GPR55	2.06e-26	0.854522
SNX3	2.14e-26	-0.607826
MYL6B	2.27e-26	-1.23467
LRRC8C	2.54e-26	-0.396077
SEC61G	2.58e-26	-0.33193
AC007743.1	2.65e-26	-1.39651
THYN1	2.93e-26	-0.885524
COX17	2.95e-26	-0.457452
ARPC2	3.09e-26	-0.335445
BIRC3	3.44e-26	0.398448
NDUFB3	3.92e-26	-0.598932
IL2RB	4.6e-26	-1.00114
UPP2	4.7e-26	-0.931983
DENND10	5.25e-26	-0.842662
TSTD1	6.04e-26	-0.602755
DOK6	7.15e-26	1.08544
MSRB2	7.47e-26	-1.595
ZPLD1	7.65e-26	1.36415
CKLF	7.79e-26	-0.815814
DEK	8.17e-26	-0.42727
RPS18	9.33e-26	-0.275199
COX6B1	9.34e-26	-0.376759
STAG1	9.55e-26	0.366334
DIP2B	1.07e-25	0.752039
MBD5	1.24e-25	-0.509563
LINC02562	1.25e-25	-1.27875
KAT2B	1.35e-25	-0.615704
ACTN4	1.47e-25	-0.535175
NDUFA7	1.56e-25	-0.65315
JUNB	1.59e-25	0.405369
NFKB2	1.62e-25	0.637734
LINC00271	1.91e-25	-1.25121
SLC46A3	2.07e-25	-1.13674
DNPH1	2.25e-25	-0.954804
TFRC	2.85e-25	0.509148
ATP6V1G1	3e-25	-0.40848
SESN3	4.11e-25	0.470349
LINC01876	4.65e-25	0.94079
NOP58	4.73e-25	0.416852
UQCRH	5.3e-25	-0.456336
ITM2B	6.26e-25	-0.363732
SESTD1	6.61e-25	1.23817
DDAH2	7.14e-25	-1.32437
ST6GALNAC1	1.05e-24	1.28916
SEPTIN11	1.27e-24	0.815562
ATP5PF	1.29e-24	-0.47493
ADCY1	1.32e-24	-1.32339
MAGED2	1.36e-24	-0.83544
CXCR4	1.56e-24	0.501129
NAB1	1.59e-24	0.426096
SMCO4	1.73e-24	-0.94408
MIR155HG	1.81e-24	0.415474
SAMD12	2.02e-24	-0.606441
HLA-DRB1	2.16e-24	-1.36064
ZSCAN16-AS1	2.4e-24	-0.63633
SP140L	2.51e-24	-0.464589
GPRIN3	2.56e-24	-0.309037
NDUFA11	2.58e-24	-0.47617
KCNQ3	2.64e-24	-1.23809
SVBP	2.84e-24	-0.932718
SEMA3G	3.21e-24	-1.09702
C1GALT1C1	3.41e-24	-0.967348
STAT3	3.93e-24	0.492615
RGCC	4.17e-24	0.391134
SQSTM1	4.67e-24	0.407092
ADD3	5.23e-24	-0.461684
NDUFA2	5.61e-24	-0.545025
SGCZ	5.63e-24	-1.76053
MB21D2	5.64e-24	1.25839
POMP	5.68e-24	-0.409133
DHX36	6.2e-24	0.365407
MT-ND3	6.64e-24	-0.237789
RHOBTB3	6.89e-24	1.13066
CNKSR2	7.14e-24	-1.63046
NCK2	8.29e-24	0.440328
STX8	8.56e-24	-0.691256
ATP10A	8.82e-24	0.358684
PRRC2B	8.87e-24	-0.532048
PRTG	1.06e-23	2.93106
SPINK5	1.09e-23	-2.24971
AP002026.1	1.12e-23	-1.13459
SVIP	1.22e-23	0.548402
AC090541.1	1.3e-23	-1.56196
HIVEP2	1.43e-23	-0.299337
LRRC8D	1.45e-23	0.395647
PARP9	1.62e-23	-1.07406
F5	1.62e-23	1.07616
MT-CO3	1.68e-23	0.249512
Z93403.1	1.85e-23	1.05114
MRPL41	1.89e-23	-0.434397
ATXN1	1.89e-23	-0.18393
CNTNAP5	1.91e-23	-1.70225
AC010642.2	1.95e-23	-1.17926
EEF2K	2.19e-23	-0.670305
TOMM6	2.36e-23	-0.418039
GTF3C6	2.58e-23	-0.563745
MT-ATP8	2.64e-23	-0.26108
EHF	2.65e-23	-1.83009
CHST7	2.7e-23	-0.591357
PRDM2	2.83e-23	0.379652
KLRB1	3.16e-23	2.00803
ABCA5	3.36e-23	0.83557
LUC7L3	3.42e-23	-0.383944
KCTD8	3.71e-23	0.277586
PPTC7	3.79e-23	0.570193
TMEM14A	3.84e-23	-1.08341
IL1R1	4.29e-23	0.769488
DRAP1	4.61e-23	-0.617894
RPS27	4.87e-23	-0.237087
YWHAB	5.15e-23	-0.302967
COX5B	5.28e-23	-0.376033
ARHGDIB	5.88e-23	-0.297496
HBP1	6.33e-23	0.411796
C1orf112	7.3e-23	0.638866
COTL1	7.33e-23	-0.345883
AP002383.2	7.34e-23	-1.88082
MT-ATP6	8.2e-23	0.229237
RBM17	8.65e-23	-0.503508
FGFR1	9.62e-23	0.756667
NDUFB2	1.09e-22	-0.348397
EIF5	1.12e-22	0.60198
PKIA-AS1	1.15e-22	0.786201
TRIM22	1.15e-22	-0.518356
CORO1B	1.21e-22	-0.717665
CD53	1.23e-22	-0.338018
SLC9A9	1.33e-22	-0.47411
CFL1	1.41e-22	-0.302607
RFX2	1.49e-22	1.14535
PKM	1.56e-22	0.668237
NDUFC2	1.56e-22	-0.461109
PHTF1	1.59e-22	-0.600629
PDK1	1.86e-22	-0.915075
HPGDS	1.89e-22	0.861332
RPL7	1.9e-22	0.398784
SH2D2A	2.1e-22	0.62113
SDF4	2.21e-22	0.548752
GIMAP5	2.36e-22	-0.464719
CMSS1	2.54e-22	0.541023
RASA3	2.63e-22	-0.348648
SRP14	2.79e-22	-0.294756
ATP2B1	2.88e-22	0.431651
CEP350	3.61e-22	0.558801
EZH2	3.97e-22	0.328223
MTLN	4.24e-22	-0.824806
ERN1	4.96e-22	-0.322332
IER5	6.37e-22	0.667835
HACD4	7.14e-22	-0.719358
GNG5	7.27e-22	-0.383783
NDUFS6	7.39e-22	-0.408867
MPZL3	7.69e-22	0.61092
MYL12B	8.01e-22	-0.331908
TGFBR2	8.26e-22	0.540699
SUMO2	8.61e-22	-0.307908
FAM117B	8.98e-22	0.858793
AOAH	9.15e-22	-1.1477
TMEM14B	9.2e-22	-0.471756
NFKBIA	9.34e-22	0.405032
GJB6	9.35e-22	-1.80986
AL390800.1	9.82e-22	1.89906
NUDT11	1e-21	-1.59482
CNN2	1.08e-21	-0.733288
AL022067.1	1.12e-21	-3.72511
TTLL5	1.13e-21	0.689167
SUSD1	1.21e-21	-0.924289
TOX2	1.25e-21	-0.810391
MAP1LC3B	1.39e-21	-0.488572
MT-ND1	1.41e-21	0.269547
TESPA1	1.6e-21	0.468857
MAP4K5	1.69e-21	0.720472
SAMSN1	1.71e-21	0.409422
WDR41	1.81e-21	0.729247
LY9	1.86e-21	-0.81494
AL024508.1	1.99e-21	-1.57841
SEPTIN9	2.12e-21	-0.723383
FGD3	2.23e-21	-0.533811
C3orf67	2.48e-21	1.10957
TMEM156	2.48e-21	-0.862636
RPL18	2.69e-21	-0.203261
BCL2A1	2.73e-21	0.804565
RGS13	2.8e-21	0.793714
OR56A1	2.81e-21	-2.20891
RBM38	2.82e-21	-0.697993
MBNL1	3.14e-21	-0.257633
RPRM	3.33e-21	-2.46349
PELI2	3.44e-21	-0.479765
SRSF5	3.59e-21	-0.340002
ERAP2	3.81e-21	-0.655803
EIF2AK2	4.01e-21	-0.88272
RPL36	4.05e-21	-0.230508
GSPT1	4.2e-21	0.352583
ZNF483	4.97e-21	1.21335
PTPRJ	5.03e-21	0.387166
INPP5F	5.49e-21	0.601033
TNIP1	5.73e-21	0.528612
HLA-C	6.6e-21	-0.216939
SNHG15	7.39e-21	0.547221
KIAA0040	9.19e-21	-0.825363
DYNLRB1	9.99e-21	-0.385886
GIMAP4	1.01e-20	-0.378782
AC007262.2	1.06e-20	-1.03122
PDE4D	1.21e-20	-0.756592
TAF4B	1.21e-20	0.611091
PLAC8	1.23e-20	1.66859
RPL22	1.23e-20	0.305971
AL109930.1	1.4e-20	0.458083
DPH5	1.41e-20	-0.814917
F8A3	1.57e-20	-1.46361
AC115837.2	1.71e-20	-1.89711
CRYBG3	1.8e-20	-0.715127
IFRD1	1.81e-20	0.433192
EFCAB2	2.34e-20	0.802025
ANP32E	2.42e-20	0.42858
GBP4	3.04e-20	-1.09338
NELL2	3.05e-20	-0.137037
TSC22D3	3.09e-20	0.430303
TIGIT	3.27e-20	-0.23514
CPOX	3.34e-20	-0.733539
HNRNPC	3.38e-20	0.213163
NPAT	3.59e-20	0.588798
TAGAP	3.66e-20	0.291281
AC115282.2	3.71e-20	-2.42684
DSG1-AS1	3.82e-20	-2.79463
TUBB	3.84e-20	-0.430113
AC233976.1	3.87e-20	-0.633407
ZC2HC1A	4.25e-20	-0.587776
SHOC1	4.4e-20	-1.16313
CHD7	4.82e-20	0.739579
TAGLN2	4.83e-20	0.612096
AC127502.2	4.85e-20	2.27712
MORC3	5.26e-20	0.436591
GPSM3	5.27e-20	-0.660196
MPRIP	5.41e-20	-0.54118
SCN2A	5.43e-20	0.675599
NEO1	5.69e-20	0.702402
DUSP2	5.77e-20	0.593325
ADH5	6.81e-20	-0.705581
SNHG22	6.91e-20	-1.05996
TMEM67	6.91e-20	0.925147
ANKRD55	7.08e-20	-1.17853
VEZT	7.47e-20	0.506791
CASP3	7.76e-20	-0.588387
ZNF267	8.2e-20	0.45818
ARHGEF18	8.27e-20	-0.528238
HS3ST3A1	8.63e-20	-2.10246
PDE4A	9.12e-20	0.621488
MCF2L2	1.02e-19	0.756195
NDUFS5	1.07e-19	-0.352779
TMEM184C	1.24e-19	0.747008
RABL3	1.29e-19	-0.643015
TMEM131L	1.32e-19	0.605165
HOMER1	1.34e-19	0.816754
DENND5A	1.34e-19	0.797263
LINC02820	1.42e-19	-1.8892
NDUFB11	1.59e-19	-0.406861
CRIP2	1.67e-19	1.39166
TRABD2A	1.69e-19	-1.04397
IKZF2	1.81e-19	-0.261788
LRRN3	1.84e-19	1.03961
AC110760.1	1.86e-19	-0.894143
SNX30	1.9e-19	-0.830605
ZNF131	2.13e-19	0.533019
DLGAP4	2.21e-19	0.706095
SUCLG2-AS1	2.36e-19	-1.38591
ARRDC3	2.43e-19	0.427793
FBXL4	2.45e-19	-0.666281
CALM2	2.49e-19	-0.236242
RABAC1	2.54e-19	-0.444056
PSD4	2.82e-19	-1.13738
NDFIP1	2.85e-19	0.427626
AC012178.1	2.91e-19	0.967744
BCL11B	3.1e-19	-0.216359
TSPAN8	3.3e-19	1.46231
VCPKMT	3.39e-19	0.722786
TMED8	3.55e-19	1.01853
AC002429.2	3.56e-19	-1.94746
KMT2C	3.73e-19	0.35066
CCDC167	3.9e-19	-0.520897
NDUFA4	3.94e-19	-0.29866
RFXAP	4.44e-19	-1.08271
ZC3H12D	4.51e-19	0.291495
AC243960.1	4.86e-19	-0.444392
ALPK2	5.39e-19	-0.590671
ANKRD49	5.46e-19	-0.437009
TMEM173	5.61e-19	-0.971895
AC004158.1	6.33e-19	-1.30571
FLI1	6.56e-19	-0.449721
ARHGAP21	6.81e-19	0.876379
ZNF292	6.88e-19	-0.2409
AC015802.6	7.03e-19	1.10165
IL4R	7.1e-19	0.322644
MT2A	7.36e-19	0.747142
SKAP1-AS1	7.83e-19	-0.853019
TMEM244	7.91e-19	-1.12577
LSM7	8.45e-19	-0.378678
TRA2A	8.55e-19	0.310386
CHD1	8.73e-19	0.367429
ANKHD1	9.58e-19	0.395949
SLC5A4-AS1	1.26e-18	-1.47215
FKBP3	1.67e-18	-0.529612
ARHGAP5	1.69e-18	0.576329
ST6GALNAC2	1.73e-18	2.66904
AL589693.1	1.82e-18	-0.563464
HLA-A	1.89e-18	-0.192169
TRMT6	1.96e-18	0.867972
FAM133B	1.99e-18	0.391588
SCML4	2.03e-18	1.29069
IRF4	2.18e-18	-0.429041
CASP7	2.21e-18	-1.07466
CTNNAL1	2.29e-18	0.924425
AL807761.4	2.37e-18	-1.1791
NDUFA13	2.38e-18	-0.25651
PER1	2.5e-18	0.569847
SYTL3	2.69e-18	0.513122
CEACAM21	2.85e-18	-0.515997
VPS37B	2.98e-18	0.683928
TMEM9	3.05e-18	-2.41114
NDUFA12	3.27e-18	-0.28931
RESF1	3.34e-18	-0.313911
METTL7A	3.55e-18	-1.05039
GLI3	3.84e-18	2.08731
CSNK1A1	3.85e-18	0.390448
THOC7	3.97e-18	-0.477268
FAM174C	4.02e-18	-0.495406
PPP1R15B	4.35e-18	0.460656
TMEM258	4.52e-18	-0.336012
THORLNC	4.59e-18	-0.882398
FAM126A	4.65e-18	-0.543752
COX4I1	4.97e-18	-0.244205
MARK3	5.22e-18	0.429603
FILIP1L	5.31e-18	0.600297
LINC00486	5.33e-18	-0.419422
AC110992.1	5.45e-18	0.879505
C6orf226	5.5e-18	-0.793609
HDAC7	5.55e-18	-0.694857
ZNHIT1	5.82e-18	-0.421583
ZHX2	5.94e-18	0.57569
FNIP2	6.03e-18	-1.14497
MRPS18C	6.64e-18	-0.461264
NME2	7.64e-18	-0.339163
USP9Y	8.55e-18	-0.418042
PSME1	9.57e-18	-0.427517
STAT5A	1.07e-17	0.727541
AP000787.1	1.09e-17	0.480671
QPRT	1.12e-17	-1.52286
CPQ	1.19e-17	-0.795924
CYTIP	1.26e-17	-0.237561
ADSS	1.34e-17	0.457976
AC020595.1	1.37e-17	-2.43979
ARIH1	1.42e-17	0.318916
LRRFIP1	1.5e-17	0.473324
AC138409.3	1.6e-17	1.36584
SLC16A7	1.72e-17	-0.543189
RNF125	1.74e-17	-0.326595
RPS21	1.81e-17	-0.154416
FGGY	2.57e-17	-1.45382
USP15	2.65e-17	-0.220322
MFHAS1	2.68e-17	-1.18007
PARP15	2.73e-17	0.735652
LYSMD2	2.85e-17	-1.00611
CD83	2.89e-17	0.659151
ZNF44	2.9e-17	0.641416
RAB8B	2.95e-17	0.308563
HSPA1L	3.2e-17	-1.13785
LEPR	3.21e-17	-0.934685
CA5B	3.61e-17	0.468945
SNRPN	3.7e-17	-0.569491
COL6A2	3.79e-17	-1.47843
ARSB	4.02e-17	-0.783574
RBX1	4.1e-17	-0.318419
SNHG9	4.29e-17	-0.510607
CEP83	4.39e-17	0.613889
AC004830.2	4.53e-17	-2.18742
MAN1A1	4.62e-17	-0.383586
ZRANB2	4.75e-17	-0.256862
PPP3CC	4.76e-17	0.475585
FAM13A	4.87e-17	0.714579
GTF2A2	4.97e-17	-0.457812
AC098656.1	5.1e-17	-1.60149
ACSL6	5.22e-17	-1.02361
ARL13B	5.25e-17	0.474461
GAB2	5.44e-17	0.696771
NBPF15	5.56e-17	-0.667025
FAM104B	5.71e-17	-1.00654
ZNF528-AS1	5.97e-17	-1.20773
IMMT	6e-17	-0.450285
SLC38A1	6.11e-17	-0.215185
FMC1	6.12e-17	-0.835275
YES1	6.23e-17	0.797196
CUTA	6.47e-17	-0.459955
IGHM	6.74e-17	1.25082
PRKAG2	6.86e-17	0.797906
KCNG3	6.99e-17	0.771476
AL365295.1	7.14e-17	1.05724
IFITM2	7.25e-17	1.04405
DDX17	7.48e-17	-0.222277
TIMP2	7.61e-17	-1.19148
PDE7B	7.62e-17	1.3311
EIF3E	7.65e-17	0.290693
CHCHD7	7.7e-17	-0.593513
VAMP5	7.76e-17	-0.869444
CYP51A1	7.78e-17	0.568861
TRAC	7.92e-17	-0.278994
STK38	8.15e-17	-0.291933
AC011306.1	8.18e-17	-1.5372
DBP	8.21e-17	-1.1841
RNASEK	8.34e-17	-0.282116
ETFB	8.42e-17	-0.6838
JOSD1	8.61e-17	0.443864
PSMG4	8.92e-17	-0.748355
DOK2	9e-17	-0.475195
BDP1	9.34e-17	0.451696
PAG1	9.97e-17	-0.644333
GAS7	1e-16	0.797848
POLR2J3	1.02e-16	0.475792
VWA8	1.09e-16	-0.484254
AC007780.1	1.1e-16	-0.961809
ITGA6	1.12e-16	-1.03215
STAU2	1.12e-16	-0.484082
DSTN	1.13e-16	-0.405933
CEP70	1.17e-16	0.996412
FIRRE	1.22e-16	-1.93456
AL079338.1	1.24e-16	0.968388
JMY	1.3e-16	0.275209
PRRC2C	1.36e-16	0.254703
EIF1AY	1.37e-16	-0.56714
H2AFJ	1.4e-16	-0.518293
SSH2	1.59e-16	0.40186
SH3BGRL	1.68e-16	-0.336837
ZC3H7A	1.69e-16	0.322674
TNIK	1.77e-16	0.29066
ZNF80	1.78e-16	0.726287
HLA-DRA	1.83e-16	-2.13719
TMEM163	1.91e-16	-0.964054
OARD1	2.14e-16	-0.595373
EPHA4	2.16e-16	0.574834
FAM160B1	2.23e-16	-0.674811
CRY1	2.32e-16	0.508834
TCEAL4	2.41e-16	-1.59362
METTL8	2.63e-16	0.284855
VAV3	2.69e-16	0.943272
RPL13A	2.77e-16	0.404217
TMEM43	2.9e-16	0.496077
MIR4435-2HG	2.98e-16	-0.914168
PLD1	3.13e-16	0.808816
LINC00954	3.14e-16	-1.04503
ITM2A	3.14e-16	-0.482732
RBM25	3.2e-16	0.329985
UBC	3.33e-16	0.340883
FAM43A	3.33e-16	-0.981039
LINC01505	3.35e-16	-0.545782
PSMA7	3.4e-16	-0.234216
BHLHE40	3.43e-16	0.536209
DAP3	3.53e-16	0.483557
WHAMM	3.58e-16	0.447717
NFIA	3.69e-16	-0.875195
TTF2	3.82e-16	0.777614
GATA3	3.85e-16	-0.274271
ZNF43	3.86e-16	1.0894
PKIA	4.04e-16	0.797565
SH3BP1	4.3e-16	-1.04821
ZNRF2	4.32e-16	0.430055
GNAI2	4.8e-16	-0.384886
DPYD-AS1	4.84e-16	-1.28628
TNFRSF18	4.96e-16	0.66143
MOK	5.01e-16	0.812991
ID2	5.21e-16	0.390567
MEA1	5.3e-16	-0.604864
LASP1	5.48e-16	-0.677728
SRP19	6.12e-16	-0.400068
DUSP4	6.14e-16	-0.927677
ZNF641	6.22e-16	-1.05764
CPT1A	6.45e-16	-0.681132
SND1	6.57e-16	0.491824
LINC02696	6.83e-16	-1.38635
PPWD1	6.95e-16	-0.432306
SP110	7.43e-16	-0.456435
TMEM200A	7.6e-16	-1.96459
BLOC1S1	7.73e-16	-0.413337
SRSF7	7.89e-16	0.259107
GCNT2	8.1e-16	0.817677
DLD	8.25e-16	0.497715
ABHD3	8.33e-16	-0.327272
SUB1	8.76e-16	-0.228281
MAP3K4	8.85e-16	-0.44514
GNG4	9.14e-16	0.890966
RYR1	9.63e-16	1.67078
FKBP2	1.07e-15	-0.700114
AC093010.2	1.12e-15	0.749646
NDE1	1.13e-15	0.434063
MEOX1	1.28e-15	-1.43895
ATP5F1C	1.35e-15	-0.429263
AL451165.2	1.37e-15	-0.93069
ECHDC1	1.44e-15	-0.424916
LSM6	1.47e-15	-0.430121
KLF13	1.51e-15	-0.467645
TTC33	1.52e-15	0.409194
BTG2	1.54e-15	0.375399
PRF1	1.56e-15	-1.54434
AC129807.1	1.6e-15	2.62624
CCNL1	1.65e-15	0.389719
HSPA9	1.71e-15	0.415001
HACD1	1.74e-15	1.21155
CBR3	1.74e-15	1.17381
CNIH4	1.74e-15	0.417576
AGO3	1.79e-15	0.402828
BTG1	1.8e-15	0.19924
SENP7	1.89e-15	-0.336548
TMBIM4	1.92e-15	-0.362564
TAB2	2.04e-15	-0.39138
DST	2.07e-15	0.598581
MRPL1	2.12e-15	0.538526
SLC5A3	2.18e-15	0.595603
CIITA	2.2e-15	-1.69423
AL365255.1	2.24e-15	-1.09213
HSPE1	2.45e-15	-0.254313
DTX3L	2.53e-15	-0.751061
COX6A1	2.54e-15	-0.261709
EEF2	2.64e-15	0.356771
AC004039.1	2.65e-15	0.969381
CYSTM1	2.69e-15	0.455155
ARMH1	2.75e-15	1.28047
CHRM3-AS2	2.81e-15	-0.806652
LMO3	2.91e-15	-3.28846
SPATA5	2.94e-15	-0.440631
KIF20B	2.96e-15	0.653941
CMC1	3.02e-15	-0.478663
NME7	3.04e-15	0.480207
NUDT6	3.26e-15	-1.44356
TOMM20	3.29e-15	0.348828
TAF1D	3.34e-15	0.340303
ATL3	3.38e-15	1.204
LDLR	3.41e-15	0.259939
PPM1L	3.48e-15	0.760451
LINC00944	3.48e-15	0.541468
PHF19	3.49e-15	-0.609845
SH3BP5	3.67e-15	-0.640407
FKBP5	3.85e-15	0.247926
MAGED1	3.86e-15	-0.559298
ZFYVE28	4.03e-15	-0.931611
HES4	4.11e-15	2.9622
SMARCA2	4.22e-15	-0.362654
TMEM35B	4.26e-15	-0.583163
HINT2	4.39e-15	-0.947305
GPR174	4.47e-15	-0.512559
GPATCH2	4.48e-15	0.578727
ADK	4.61e-15	0.414787
RSL1D1	4.71e-15	0.36508
NSMCE1-DT	4.79e-15	0.946882
AC008892.1	4.86e-15	-0.565424
EXOC2	5.04e-15	-0.322502
MRPS34	5.47e-15	-0.583899
FOXO1	5.48e-15	-0.206671
TWF2	5.51e-15	-0.539949
TSTD3	5.61e-15	-0.656911
AC010149.1	5.67e-15	-0.807684
SNRPF	5.81e-15	-0.388306
UBE2E1	5.91e-15	-0.406525
NR1H2	5.93e-15	0.619429
KLHL28	6.14e-15	0.526367
AP003086.1	6.16e-15	0.94658
LINC00689	6.28e-15	2.32356
WDR60	6.3e-15	0.57708
GON4L	6.3e-15	0.381766
FAM78A	6.35e-15	-0.80469
JUN	6.48e-15	0.293808
CCDC173	6.86e-15	0.845403
DNAJC2	7.9e-15	0.38945
TRBC2	8.37e-15	-0.26799
CLIC1	8.47e-15	-0.43909
ATP1B3	8.56e-15	0.449797
PRKCH	8.76e-15	-0.128593
ARF5	8.79e-15	-0.445126
AC021054.1	9.04e-15	-0.845645
TSPYL2	9.11e-15	0.359741
ZNF280D	9.22e-15	-0.641263
ZBTB21	9.43e-15	0.620825
GNL3	9.79e-15	0.45548
LINC02256	1.01e-14	1.81631
TRAPPC1	1.01e-14	-0.498534
CASC6	1.01e-14	-2.24112
PTMA	1.07e-14	0.195853
AC011997.2	1.07e-14	-1.82858
CYBA	1.08e-14	-0.271772
C1D	1.09e-14	-0.424995
FBXO11	1.11e-14	0.309914
CSK	1.27e-14	-0.628108
TLE5	1.28e-14	-0.338255
SLC24A1	1.33e-14	0.689354
AREG	1.34e-14	1.11603
POLK	1.35e-14	0.384421
CCDC28A	1.4e-14	-0.663352
SLC41A2	1.41e-14	0.715044
STOML2	1.45e-14	-0.629421
AC006230.1	1.47e-14	-1.69704
DCP2	1.5e-14	-0.432326
LRRC58	1.51e-14	-0.608228
RERE	1.57e-14	-0.368415
SORBS3	1.57e-14	1.56049
IGF2R	1.59e-14	-0.442297
AC017002.6	1.59e-14	-1.86102
RNF44	1.62e-14	-0.659163
RPL22L1	1.63e-14	-0.338291
PRAME	1.74e-14	-1.87167
UBE2K	1.8e-14	-0.294542
UBASH3A	1.86e-14	-0.799752
HCLS1	1.97e-14	-0.30262
DNAJB6	2.01e-14	0.238975
PYURF	2.14e-14	-0.575507
RHBDF2	2.15e-14	1.09181
DCTN3	2.15e-14	-0.428421
MIF	2.15e-14	-0.220103
RADX	2.18e-14	1.37622
COX14	2.42e-14	-0.476312
SPOCK3	2.49e-14	-2.23207
LCLAT1	2.52e-14	-0.403915
AC022916.1	2.65e-14	-0.659581
AC026888.1	2.65e-14	-1.94408
RLF	2.79e-14	0.395346
PRR7	2.8e-14	0.730533
NUCB2	2.81e-14	-1.68844
EDEM3	2.84e-14	0.438733
CCDC50	2.98e-14	-0.743542
ACOT9	3.02e-14	0.492394
SHTN1	3.03e-14	1.47153
MRTFB	3.11e-14	-0.436288
GAPDH	3.14e-14	-0.302721
RTN3	3.22e-14	0.648691
RASAL3	3.25e-14	-0.382861
ST7	3.42e-14	1.35085
SPATA17	3.45e-14	-0.641418
FAM184A	3.57e-14	0.802538
AC022210.2	3.62e-14	-0.684424
GALNT1	3.65e-14	-0.483167
KIF3A	3.77e-14	0.544499
RERGL	3.88e-14	1.86141
CXorf58	3.96e-14	-1.54513
HNRNPU	3.97e-14	0.290589
AURKAIP1	4.15e-14	-0.410656
SASH3	4.3e-14	-0.836893
TAX1BP1	4.3e-14	0.246735
WAS	4.38e-14	-0.547795
TENT5C	4.42e-14	-0.35824
CTLA4	4.54e-14	0.329903
HABP4	4.57e-14	1.1089
GSTO1	4.78e-14	-0.530834
AL096854.1	4.84e-14	-0.747923
LPGAT1	4.87e-14	0.665797
GLUD1	5.16e-14	0.554636
GPR39	5.22e-14	-2.0491
RPLP1	5.24e-14	-0.143483
HHLA3	5.48e-14	-1.17009
AL133334.1	5.48e-14	-1.35889
TCF24	5.65e-14	-2.04671
ARGLU1	5.75e-14	-0.227868
FARS2	5.93e-14	-0.332405
LINC01278	6.07e-14	-0.636299
CYTOR	6.22e-14	-1.01429
MASTL	6.31e-14	0.638982
ASTN2	6.35e-14	-0.980251
BMERB1	6.6e-14	0.76033
SBDS	6.98e-14	0.35299
WSB1	7.24e-14	0.301047
RPS6KA1	7.41e-14	-0.881449
G2E3-AS1	7.47e-14	-0.71147
ITPRIPL1	7.87e-14	1.1611
SMAD5	8.21e-14	1.33828
CLIC5	8.26e-14	-1.07326
RASGRP2	8.37e-14	-0.520976
AL136456.1	8.78e-14	0.28798
ARSG	9.59e-14	-0.471616
MICOS10	9.61e-14	-0.36862
ARL17B	9.64e-14	0.766669
NT5C3A	9.99e-14	0.447516
AC021660.4	1.03e-13	-1.32946
SFMBT2	1.04e-13	0.72233
SLU7	1.05e-13	0.484869
TMEM50A	1.07e-13	-0.264096
EIF2S1	1.07e-13	0.403792
ACAA1	1.13e-13	-0.623896
CYP7B1	1.16e-13	0.77643
AC021028.1	1.16e-13	-1.55212
PPFIBP1	1.23e-13	-0.718457
ZMIZ2	1.27e-13	0.610572
SUPV3L1	1.27e-13	0.792132
AC007529.2	1.32e-13	-2.26193
AL135784.1	1.33e-13	-2.39231
CAB39	1.36e-13	-0.316381
NR4A3	1.48e-13	0.789583
GRHPR	1.5e-13	-0.826325
CNST	1.57e-13	0.34294
UQCRQ	1.6e-13	-0.375964
NUTF2	1.61e-13	-0.620404
CENPE	1.65e-13	1.01749
ZFPM2	1.68e-13	-0.827668
AL133453.1	1.71e-13	-0.791182
ARPC5L	1.72e-13	-0.476816
BANF1	1.72e-13	-0.537542
BTLA	1.75e-13	0.576588
ELL2	1.78e-13	0.385581
ITGB1BP1	1.82e-13	-0.459486
SYNCRIP	1.87e-13	0.368035
SUCLG2	1.91e-13	-0.354728
SNX20	2.06e-13	-0.88075
PLEKHA2	2.1e-13	-0.379352
ECI2	2.18e-13	-0.710005
MZT2A	2.21e-13	-0.488472
CCND2-AS1	2.21e-13	-1.62138
NCBP2	2.22e-13	0.379275
SH3KBP1	2.24e-13	-0.269359
SNX2	2.27e-13	-0.458995
LENG8	2.51e-13	-0.484234
CCL28	2.53e-13	0.885989
EIF4A2	2.59e-13	0.217184
GATA6	2.59e-13	1.95582
ISG20	2.77e-13	-0.197325
AC091488.1	2.77e-13	-2.23557
CNOT4	2.86e-13	0.301511
LSM3	2.88e-13	-0.384925
C18orf25	2.95e-13	-0.405947
SEC23B	3.19e-13	0.473607
TANK	3.24e-13	0.196931
SMIM26	3.25e-13	-0.423196
NINJ1	3.31e-13	0.567819
ETF1	3.41e-13	0.427102
ARMC2	3.51e-13	0.462176
SBNO1	3.57e-13	0.456097
C19orf53	3.59e-13	-0.289043
AC011632.1	3.61e-13	-2.04691
RLN2	3.74e-13	-1.58439
CHCHD1	3.74e-13	-0.53041
LMAN1	3.99e-13	-0.479071
CCNH	4.01e-13	0.384589
CEP126	4.02e-13	1.20738
PRXL2C	4.05e-13	0.810936
COMT	4.07e-13	-0.696995
SNHG17	4.08e-13	0.432725
RHBDD2	4.08e-13	0.384098
PLEKHA1	4.16e-13	0.567966
HGSNAT	4.16e-13	0.486101
MCOLN2	4.17e-13	0.820873
SMIM27	4.18e-13	-0.573119
C7orf50	4.3e-13	0.523016
CRACR2A	4.31e-13	-0.829165
RCSD1	4.44e-13	-0.363428
SLC3A2	4.64e-13	0.380252
HIST1H2AC	4.75e-13	-0.39084
KIF3B	5e-13	0.474321
HSP90AA1	5.07e-13	0.398474
TRIM24	5.15e-13	0.47327
PUM3	5.29e-13	0.352656
CYTH1	5.29e-13	-0.157493
RAB21	5.49e-13	0.362693
S100A4	5.49e-13	-0.653993
DPM3	6.15e-13	-0.526515
SNX14	6.16e-13	-0.390965
PTPRB	6.23e-13	0.878425
ADAMTSL4-AS1	6.52e-13	0.594239
CANX	6.54e-13	0.409768
ZNF217	6.79e-13	-0.463155
LINC01307	6.88e-13	1.89494
GPD1L	7.38e-13	-0.974155
RPS10	7.75e-13	-0.145297
LYL1	7.95e-13	-1.33725
DGCR6L	8.02e-13	-0.688596
TMC6	8.52e-13	-0.460272
OIP5-AS1	8.53e-13	-0.407756
ZNF439	8.55e-13	-1.24568
ABHD2	9.15e-13	-0.606051
AL158801.3	9.34e-13	1.04392
LYPLA1	9.39e-13	-0.46594
POF1B	9.96e-13	0.608458
AK3	1e-12	-0.447731
ARID4B	1.01e-12	0.266228
RSRC2	1.02e-12	0.389433
PJA2	1.03e-12	-0.308573
AQP3	1.04e-12	-0.751623
MTMR6	1.04e-12	0.402021
TRPM6	1.08e-12	1.10191
NFIB	1.1e-12	2.3357
RNF181	1.12e-12	-0.514367
IMPDH2	1.16e-12	0.475789
GRAMD1A	1.18e-12	0.783189
CASP2	1.2e-12	-0.519085
TFPT	1.21e-12	-0.812311
NFKBIB	1.21e-12	0.417491
PASK	1.21e-12	-0.268907
SUMF2	1.24e-12	0.498861
LST1	1.28e-12	-0.938672
AC019197.1	1.29e-12	0.708063
A1BG	1.29e-12	-0.886005
AC092944.1	1.3e-12	0.692324
ZNF428	1.32e-12	-0.562852
TMEM65	1.36e-12	-0.494346
FAM102B	1.37e-12	0.445766
AP005131.1	1.38e-12	1.20006
CYFIP2	1.39e-12	-0.439468
CASP4	1.42e-12	-0.656375
SNX13	1.44e-12	0.45333
TLE4	1.45e-12	0.295439
HERC1	1.52e-12	0.271941
AP005131.5	1.56e-12	0.912509
GMDS	1.57e-12	-0.254737
PDE8A	1.59e-12	0.664535
NET1	1.63e-12	1.14487
C9orf16	1.65e-12	-0.40242
AC008555.4	1.67e-12	-0.626492
GATA3-AS1	1.73e-12	-0.87099
TRIB1	1.74e-12	-0.747353
TRPM7	1.78e-12	0.290699
ATP8B2	1.78e-12	-0.59943
ITPR1	1.79e-12	0.45284
GTF3C4	1.81e-12	0.617019
AEBP2	1.85e-12	0.401182
BOLL	1.88e-12	-1.11119
FAM177A1	1.89e-12	0.353712
SPIN3	1.91e-12	-0.901873
CHMP5	1.97e-12	-0.430906
RABGEF1	1.98e-12	0.382023
MTHFD2L	2e-12	-0.694741
AP000331.1	2.06e-12	-1.02403
PTK2	2.08e-12	-0.508955
USP36	2.12e-12	0.486508
AL158055.1	2.17e-12	-1.58047
PARP8	2.35e-12	0.293962
DHFR	2.5e-12	-0.695617
NR4A1	2.59e-12	0.666274
ACVR2A	2.61e-12	-0.467364
C9orf40	2.61e-12	0.97781
MTSS1	2.77e-12	-0.479821
NDUFAB1	2.77e-12	-0.323739
BCAT1	2.81e-12	1.07353
MTPN	2.82e-12	0.305925
ZCCHC7	2.82e-12	0.35322
NFE2L2	2.85e-12	0.278973
CCDC152	2.86e-12	-0.810579
RCBTB2	2.86e-12	-1.27005
GPATCH4	2.97e-12	0.585495
PRKCB	3.04e-12	-0.364912
ESCO1	3.07e-12	0.314791
IMP3	3.08e-12	-0.399608
IL16	3.11e-12	-0.478254
RRP12	3.17e-12	0.64441
CLUAP1	3.22e-12	-0.587992
AAK1	3.24e-12	-0.216929
PBX4	3.29e-12	0.538009
PHF3	3.29e-12	0.315056
MMS22L	3.3e-12	-0.588066
WARS2-AS1	3.33e-12	-0.515676
DENND2D	3.33e-12	-0.806465
TMCO1	3.34e-12	-0.306454
EIF5B	3.39e-12	0.318308
PHF20	3.6e-12	0.428905
ARID4A	3.67e-12	0.413593
HPCAL1	3.76e-12	-0.554229
MED27	3.89e-12	0.387627
UNC50	3.89e-12	-0.474729
C5orf63	4e-12	-1.13542
WDR74	4.08e-12	0.490458
VBP1	4.39e-12	-0.48784
LINC02015	4.43e-12	-1.46608
AC242426.2	4.49e-12	-0.728444
NACA	4.52e-12	-0.161605
TMEM150C	4.71e-12	-1.79294
CCDC141	4.96e-12	1.00375
RPS19	5.19e-12	-0.129355
HNRNPK	5.33e-12	-0.238394
MRPL18	5.37e-12	-0.331861
RPS2	5.65e-12	0.2449
UBE2H	5.73e-12	0.275253
PSMB7	5.82e-12	-0.351416
KRAS	5.97e-12	0.444288
PDE4B	6.09e-12	-1.27882
FAM78B	6.38e-12	-1.07402
LPXN	6.48e-12	0.347395
ATG14	6.51e-12	0.448677
PTGR1	6.58e-12	1.72736
KLF8	6.69e-12	1.0481
SMDT1	6.71e-12	-0.369848
NDUFA8	6.78e-12	-0.50175
SRPK2	6.85e-12	-0.249917
QKI	6.91e-12	0.417511
AC068633.1	6.96e-12	-0.229236
CNIH1	7.08e-12	0.386408
TRMT112	7.29e-12	-0.199417
ERC1	7.45e-12	0.438716
PSMB8-AS1	7.54e-12	-0.49407
SPINK2	7.71e-12	1.44562
TC2N	8.48e-12	-0.460118
PRMT9	8.63e-12	0.549021
CAPZB	8.65e-12	-0.291729
ANK3	8.78e-12	1.19159
PDSS2	8.79e-12	-0.401679
POT1-AS1	8.81e-12	-0.940636
SLC5A12	8.83e-12	-1.76068
ZNF10	8.99e-12	0.436081
MAP3K7CL	9.02e-12	-1.14049
FOSL2	9.89e-12	1.03429
CDHR3	1e-11	0.522199
HIST1H1D	1.01e-11	0.487993
KRTCAP2	1.03e-11	-0.277017
AC131934.1	1.04e-11	0.798777
BLZF1	1.09e-11	0.435164
SMAP2	1.1e-11	0.184811
TUBA1A	1.12e-11	0.265489
RPS6KA5	1.13e-11	-0.291154
ABLIM1	1.15e-11	-0.532933
GADD45GIP1	1.16e-11	-0.336587
PDK3	1.18e-11	0.730331
HEATR6	1.18e-11	-0.827089
JAML	1.18e-11	0.849653
SERP1	1.23e-11	0.22119
PRKRIP1	1.24e-11	0.39813
MAML3	1.27e-11	0.978875
PICALM	1.27e-11	-0.230228
ST7-AS2	1.28e-11	1.68641
TLE1	1.28e-11	-0.670077
GRAMD2B	1.3e-11	0.630106
WDR83OS	1.3e-11	-0.324837
ALCAM	1.32e-11	0.360131
FAM20B	1.32e-11	0.575867
PREP	1.35e-11	-0.518951
TENT2	1.37e-11	0.371691
IATPR	1.38e-11	-0.460243
XYLT1	1.38e-11	-0.231921
SELENOI	1.39e-11	0.47906
FUS	1.44e-11	0.312996
AC109446.3	1.54e-11	-1.30301
BTG3	1.55e-11	0.372567
CUL1	1.57e-11	0.358313
ATP5F1A	1.57e-11	-0.381238
TRAK1	1.57e-11	0.588785
SOS1	1.58e-11	-0.298538
CDC40	1.58e-11	-0.39014
SP100	1.59e-11	-0.247069
AL138756.1	1.6e-11	-1.50608
MACF1	1.64e-11	-0.249487
MTR	1.68e-11	0.420003
C3orf14	1.74e-11	0.71962
AC093865.1	1.79e-11	-0.145964
NMD3	1.83e-11	0.537687
SELP	1.89e-11	1.63847
STPG2	1.9e-11	-0.854593
PTGER4	1.92e-11	0.345329
ELP2	2.03e-11	0.418877
EPS15	2.08e-11	-0.227001
NDUFB9	2.18e-11	-0.337856
VSIG1	2.18e-11	-0.801684
LINC01684	2.22e-11	1.69958
LYRM2	2.23e-11	-0.512014
GGT7	2.26e-11	1.13518
LINC01597	2.3e-11	-1.6595
AL138828.1	2.37e-11	1.36391
TTC7A	2.41e-11	0.375749
GTF3A	2.46e-11	-0.344435
RASGRP1	2.5e-11	-0.320659
LMLN	2.61e-11	0.928832
NFASC	2.63e-11	0.971686
SPIDR	2.73e-11	-0.270232
SBNO1-AS1	2.75e-11	-0.646518
ALDH5A1	2.84e-11	-1.36381
AC103563.7	2.9e-11	-0.935504
TRAPPC5	2.99e-11	-0.375222
SNAPC1	3.01e-11	0.525939
PCNX4	3.07e-11	0.362851
SLA	3.12e-11	-0.344992
AGER	3.13e-11	-1.29773
GABARAP	3.16e-11	-0.261742
FAM102A	3.25e-11	-0.370756
DENND6A	3.29e-11	-0.38615
UBA3	3.38e-11	-0.358675
WNT10A	3.44e-11	1.11301
IARS	3.44e-11	0.532891
RMDN3	3.45e-11	0.876437
DYRK2	3.47e-11	-0.642586
RBIS	3.49e-11	-0.308749
MAGEH1	3.56e-11	-0.418776
YIPF4	3.61e-11	-0.352439
PCDHGA3	3.61e-11	-2.83777
CDKAL1	3.62e-11	-0.214199
DAD1	3.7e-11	-0.262207
AC021785.1	3.8e-11	-2.32985
MBD2	3.81e-11	-0.371956
RANGAP1	3.83e-11	0.410111
BUB1B	3.93e-11	0.735595
RASSF2	3.95e-11	0.64294
KIAA1257	4.03e-11	-0.724274
SMC5	4.12e-11	0.424457
CRNDE	4.13e-11	-0.415514
USP12	4.18e-11	0.438772
TIA1	4.19e-11	-0.511696
RFC2	4.21e-11	0.914089
LINC00891	4.34e-11	-0.991394
RGS19	4.37e-11	-0.696403
ZG16B	4.38e-11	-1.27905
MFSD11	4.4e-11	0.496495
TEDC1	4.42e-11	0.71194
POM121	4.43e-11	0.417434
UBE2J1	4.44e-11	-0.771548
FOS	4.53e-11	0.605331
APOL6	4.55e-11	-0.544654
STAT4	4.89e-11	1.19368
NUP58	4.92e-11	0.387153
RPL32	4.94e-11	-0.1447
ABHD14A	4.97e-11	-0.656967
CEP128	5.02e-11	-0.401485
LINC02614	5.05e-11	-0.545789
AL162457.1	5.08e-11	-1.50395
HILPDA	5.12e-11	1.17461
DNAJC15	5.22e-11	-0.417476
AC073342.1	5.26e-11	-0.601111
BCAS1	5.34e-11	-0.295076
ADSL	5.37e-11	-0.454288
SC5D	5.44e-11	0.44019
RPL37	5.52e-11	-0.150934
ITM2C	5.64e-11	1.06412
SRP54	5.64e-11	0.354652
SLC5A4	5.67e-11	-2.43483
MGME1	5.69e-11	-0.483579
EMD	5.79e-11	0.434857
DNAJB9	6.11e-11	0.440493
CD101	6.12e-11	1.33047
CD28	6.29e-11	0.350984
UBE2V1	6.36e-11	-0.303785
LINC01284	6.37e-11	-1.35714
PRDX5	6.37e-11	-0.384959
2024-03-03	6.6e-11	0.693502
AC132807.2	6.67e-11	-1.98402
SRPRA	6.84e-11	0.365777
NCAPH	6.87e-11	0.53447
ETV6	7.05e-11	-0.316213
VCL	7.14e-11	0.645828
ZMYND8	7.32e-11	-0.612037
WDR82	7.33e-11	-0.322407
ITPKB	7.35e-11	0.408456
AC022081.1	7.35e-11	2.75581
UBE4A	7.38e-11	0.327499
SERINC1	7.55e-11	-0.245971
PCCA-AS1	7.57e-11	-2.08186
MAP4K1	7.67e-11	-0.602319
AC139720.1	7.77e-11	1.02866
ERP29	7.83e-11	-0.334699
PTPRR	7.87e-11	1.06508
MRPL35	8.04e-11	-0.677671
SLC9A7	8.07e-11	-0.387935
BNIP3L	8.54e-11	-0.238896
UQCC2	8.58e-11	-0.548913
TRPT1	8.68e-11	-0.86676
GPR25	8.79e-11	-2.10149
TBK1	8.82e-11	-0.462537
ARHGAP24	8.93e-11	0.652649
RNASEH2C	9.19e-11	-0.457862
EPHA6	9.41e-11	-0.91075
KDM7A	9.62e-11	-0.382543
TAP2	9.88e-11	-0.672234
TLK1	1.02e-10	0.240119
ZNF511	1.03e-10	-0.740554
PEG10	1.04e-10	0.747277
SCAND1	1.08e-10	-0.348643
GPR137B	1.09e-10	0.660093
RCN2	1.11e-10	-0.542787
TRAJ5	1.14e-10	-1.31587
ABCF2	1.14e-10	0.575256
CCNK	1.15e-10	0.364528
BTRC	1.15e-10	0.417439
GOLGA7	1.18e-10	0.474853
AL162390.1	1.2e-10	1.62689
BTN3A3	1.22e-10	-0.660235
LINC02384	1.22e-10	-0.931582
MTREX	1.22e-10	0.412677
SAR1A	1.23e-10	0.388527
ARMT1	1.24e-10	-0.738844
AC093895.1	1.24e-10	-2.77647
CRCP	1.28e-10	0.449454
YIPF5	1.28e-10	0.463113
LINC02725	1.33e-10	-0.920197
ZNF880	1.34e-10	-0.9318
VGLL4	1.34e-10	-0.372941
STX11	1.37e-10	-0.556168
COG5	1.37e-10	0.335369
MRPS6	1.41e-10	0.362968
STAT1	1.42e-10	-0.590955
LINC00205	1.43e-10	-0.69336
AC008011.2	1.44e-10	0.846029
CPNE8	1.45e-10	-0.494285
TALDO1	1.48e-10	-0.45863
NAA15	1.53e-10	0.312118
SKA2	1.55e-10	-0.308351
YWHAE	1.57e-10	-0.205178
RASSF3	1.58e-10	-0.307162
PRIM2	1.6e-10	-0.453541
BTBD3	1.61e-10	1.42942
ZMYM5	1.63e-10	0.479965
HIGD1A	1.71e-10	-0.524162
CSTB	1.73e-10	-0.324378
TNFRSF25	1.76e-10	0.342146
KLHDC4	1.82e-10	-0.550859
MPV17L	1.83e-10	-0.906552
OR2A1-AS1	1.85e-10	-0.799862
ATG12	1.87e-10	-0.346183
SPCS1	1.9e-10	-0.246565
CHST12	2e-10	-0.578212
N4BP2	2.01e-10	-0.59082
NDUFS8	2.04e-10	-0.411278
RPL41	2.06e-10	-0.140659
EIF4E3	2.13e-10	-0.383836
LINC00513	2.14e-10	-0.199251
AC026495.1	2.14e-10	-2.26263
ATM	2.15e-10	0.402038
OXNAD1	2.17e-10	0.369523
EPS8L2	2.19e-10	1.14988
AL078582.2	2.22e-10	-2.73461
TNFRSF19	2.22e-10	-1.22589
CAST	2.28e-10	0.253703
DYNLT3	2.31e-10	0.551857
EIF3H	2.31e-10	0.217566
Z83844.2	2.32e-10	-0.968754
GABARAPL1	2.34e-10	0.865623
PATJ	2.36e-10	0.623059
ALS2	2.47e-10	0.62384
AC137810.1	2.47e-10	0.64418
TMC8	2.54e-10	-0.412397
INSIG1	2.58e-10	0.419322
AC023469.1	2.62e-10	-1.03202
RPP21	2.64e-10	-0.452286
AL360178.1	2.65e-10	1.32094
APRT	2.66e-10	-0.326341
PRDX2	2.68e-10	-0.631573
C9orf85	2.69e-10	-0.533048
SLC36A4	2.73e-10	0.4593
ZNRD1	2.74e-10	-0.310023
RPS7	2.76e-10	-0.142238
PTPN6	2.81e-10	-0.462314
DNAH3	2.81e-10	-0.985734
OGDH	2.83e-10	0.311957
GSTM1	2.83e-10	-1.90923
PTPN22	2.89e-10	-0.390841
DNAJC1	2.91e-10	0.493034
ASAP1	2.92e-10	0.518865
ZNF516	2.94e-10	-0.555129
ASCC3	3.02e-10	-0.282676
AC092652.1	3.05e-10	0.710861
ZFP37	3.09e-10	0.708837
LINC01993	3.17e-10	-2.41827
HPF1	3.24e-10	-0.585644
GRK2	3.26e-10	-0.405539
AC055839.2	3.39e-10	-1.97801
THADA	3.41e-10	-0.34798
ARHGAP9	3.47e-10	0.513031
ZNF410	3.48e-10	0.511524
POLR1E	3.5e-10	0.659396
DLST	3.53e-10	0.434788
CDKN2C	3.56e-10	1.22393
CACNA1D	3.59e-10	-0.799634
UBE2G1	3.63e-10	0.325623
PINX1	3.84e-10	0.528503
PSEN1	3.85e-10	0.313562
PMFBP1	3.88e-10	-1.3393
BCOR	3.9e-10	-0.361953
IPO11	4e-10	0.474168
SIDT1	4.06e-10	-0.30643
PPP1CB	4.09e-10	0.210936
PLEKHA5	4.22e-10	-0.290165
LINC00476	4.26e-10	-0.614034
BCAS4	4.39e-10	-0.79999
COX20	4.39e-10	0.309555
CMTM3	4.51e-10	-0.71411
LINC00278	4.54e-10	-0.790197
SLC2A3	4.78e-10	0.357657
LINC02757	4.79e-10	-1.07623
CMTM6	4.88e-10	-0.38064
UBN2	4.92e-10	0.514998
BUD31	5.06e-10	0.365028
FAAP20	5.06e-10	-0.70064
WDR89	5.06e-10	0.5041
ARID1B	5.28e-10	-0.124898
SHISAL2A	5.33e-10	1.19916
COA3	5.45e-10	-0.724615
PDCD5	5.5e-10	-0.346003
SNX19	5.53e-10	-0.512396
EHMT2	5.55e-10	-0.728006
ALKBH7	5.55e-10	-0.404115
AL591368.1	5.55e-10	-1.07973
NUP98	5.57e-10	0.358428
ATP2A2	5.6e-10	0.236265
CEP120	5.68e-10	0.457271
NDUFB8	5.68e-10	-0.268015
ZNF821	5.72e-10	-0.465899
CREM	5.9e-10	0.250328
DDX39B	5.92e-10	-0.304854
CASP9	5.97e-10	-0.740806
RPL35	5.99e-10	-0.149727
CASP1	6.01e-10	-1.21797
SCN1A-AS1	6.04e-10	-1.37282
SLC35E2B	6.05e-10	-0.468367
FAM81A	6.06e-10	2.57023
LINC01184	6.07e-10	-0.382943
VSIR	6.07e-10	-0.542073
RPS6KC1	6.15e-10	0.405996
SNRPC	6.19e-10	-0.422728
DMD	6.57e-10	0.853286
TPPP	6.66e-10	0.679623
L3MBTL3	6.76e-10	-0.390261
PALM2-AKAP2	6.79e-10	-0.630143
RIOK3	6.98e-10	0.331633
FLOT2	7.05e-10	-0.614173
CENPP	7.13e-10	0.882645
COX16	7.13e-10	-0.302544
MIEN1	7.13e-10	-0.484718
JAK1	7.21e-10	0.203079
TSPAN32	7.39e-10	-0.773589
ARL5B	7.45e-10	0.66188
SLFN11	7.59e-10	-0.466916
TGS1	7.6e-10	0.334813
SF3B5	7.89e-10	-0.400324
TXNDC17	8e-10	-0.318917
TRBV20-1	8.03e-10	2.08564
NADK2	8.19e-10	0.885439
MMP16	8.4e-10	-0.452311
CEMIP	8.41e-10	0.881009
RBBP4	8.46e-10	-0.185323
TOX4	8.95e-10	0.291633
C2orf74	8.98e-10	-0.577124
AL365361.1	9.05e-10	-0.625678
NTPCR	9.16e-10	-0.689613
KIAA0586	9.28e-10	0.489434
B4GALT3	9.6e-10	0.697216
TRIM4	9.63e-10	0.459073
WAKMAR2	9.72e-10	0.360152
DOCK8	9.99e-10	-0.214421
KLHL9	1.01e-09	-0.778956
RPGR	1.01e-09	0.523983
SH2D3C	1.05e-09	-0.851112
PPP2R2B	1.08e-09	-1.64319
SCN3A	1.09e-09	0.548627
CISD2	1.1e-09	-0.436761
HIPK1	1.12e-09	0.357897
RPL38	1.14e-09	-0.136143
OXCT1	1.15e-09	0.436727
CDCA7L	1.16e-09	-0.383364
PI15	1.17e-09	-2.14367
TRIP6	1.17e-09	0.93494
RNASEH2B-AS1	1.17e-09	-1.0931
HMGCR	1.17e-09	0.521195
WDR75	1.19e-09	0.439421
CASC1	1.2e-09	1.17061
BBC3	1.23e-09	-0.686352
WIPF1	1.24e-09	-0.274676
MEIKIN	1.24e-09	-0.9492
TRMT11	1.24e-09	-0.421922
PRPF4B	1.25e-09	-0.200381
BFSP2	1.25e-09	-1.39432
RPLP0	1.25e-09	0.225773
PGPEP1	1.26e-09	-1.00406
B4GALT1	1.27e-09	0.334654
SRRT	1.28e-09	0.37577
TAP1	1.28e-09	-0.431332
TBC1D10C	1.3e-09	-0.419326
KIAA1324L	1.31e-09	-0.499715
CAV1	1.31e-09	0.672543
CCDC88C	1.32e-09	-0.310526
MRPS5	1.34e-09	-0.359949
AC114971.1	1.36e-09	1.15541
DNAAF2	1.38e-09	0.674407
FAU	1.4e-09	-0.133064
PGGT1B	1.4e-09	-0.50941
CREBZF	1.42e-09	-0.425469
AC007221.1	1.47e-09	0.704613
KIAA0319L	1.49e-09	-0.321028
CSNK2B	1.5e-09	-0.341991
SYNJ2BP	1.5e-09	-0.88965
RFWD3	1.52e-09	0.507048
STAT5B	1.54e-09	0.398098
NIPSNAP3A	1.55e-09	-0.61421
RHEB	1.56e-09	0.251391
ARL2	1.57e-09	-0.612133
PDLIM5	1.57e-09	0.573051
MPHOSPH10	1.63e-09	0.367793
WDR7	1.63e-09	-0.259726
AC008914.1	1.64e-09	-1.651
ERP27	1.66e-09	-0.519591
LINC01806	1.72e-09	-1.06389
ZNF326	1.77e-09	0.274779
RFX3	1.79e-09	0.518344
RELCH	1.82e-09	-0.294514
STARD4-AS1	1.82e-09	-0.202739
CHGB	1.86e-09	1.47245
MYCNUT	1.88e-09	-1.9058
AL133372.2	1.89e-09	-2.07944
ZNF93	1.91e-09	0.957122
ZFR	1.93e-09	0.275181
DDIT3	1.94e-09	0.458863
LINC01361	1.95e-09	-1.69655
PRKG2	1.98e-09	-1.77772
RP9	2.12e-09	0.352949
CEBPD	2.19e-09	-1.8033
KIAA1217	2.21e-09	0.566956
NFAT5	2.22e-09	0.254122
MAN1A2	2.22e-09	-0.235676
ECH1	2.23e-09	-0.421236
CCDC69	2.27e-09	-0.524355
WASF2	2.28e-09	0.310794
EIF3B	2.28e-09	0.4225
INO80B	2.28e-09	0.464666
AC020659.1	2.32e-09	1.41931
AFTPH	2.32e-09	0.367798
MLLT3	2.33e-09	-0.224291
MGAT5	2.34e-09	-0.485798
TRIR	2.37e-09	-0.225444
PLCG1	2.38e-09	-0.596553
DZANK1	2.39e-09	0.871327
PSMB10	2.43e-09	-0.522793
HSPA12A	2.51e-09	1.58874
PPP1R2	2.53e-09	0.182484
ITFG1	2.54e-09	-0.272175
E2F2	2.56e-09	-1.4228
ZMAT1	2.57e-09	0.871778
ARRDC2	2.57e-09	0.717899
NUDT9	2.6e-09	0.664151
AC011287.1	2.6e-09	1.76522
AC093898.1	2.71e-09	-2.27221
C15orf40	2.72e-09	-0.491028
ACACA	2.76e-09	-0.576998
AL096870.8	2.85e-09	-1.1167
RASGRP4	2.85e-09	0.963565
PDCD2	2.86e-09	-0.39925
AC092598.1	2.88e-09	-0.464294
ZNF775	2.97e-09	-1.10962
TMEM60	2.99e-09	-0.647582
UBR4	3.1e-09	0.380128
TCEAL3	3.21e-09	-0.999922
CAMK2N1	3.23e-09	1.3196
MPST	3.24e-09	-1.61503
SPEN	3.29e-09	0.240323
EIF4G3	3.36e-09	-0.325795
WDR19	3.39e-09	0.643526
PABPN1	3.39e-09	-0.415884
EIF2A	3.39e-09	0.323322
SNHG12	3.41e-09	0.344711
SAXO2	3.54e-09	1.43318
COMMD3	3.55e-09	-0.287217
APOBEC3G	3.55e-09	-1.07999
AL606489.1	3.56e-09	0.593927
MIR646HG	3.58e-09	-1.53665
CDC42SE1	3.65e-09	-0.254789
IL21R	3.69e-09	0.292145
PIP4P2	3.71e-09	-0.791719
TOR1AIP2	3.71e-09	0.255108
AC099520.1	3.77e-09	-1.4015
TG	3.79e-09	-0.395772
DEF6	3.8e-09	-0.422085
FXYD5	3.83e-09	0.288096
RIOK2	3.84e-09	0.420507
SUPT6H	3.91e-09	0.328459
EEF1D	4.17e-09	0.238848
KIAA0232	4.18e-09	0.328229
AC079760.1	4.22e-09	0.763324
TMEM266	4.23e-09	-1.14766
SOD2	4.27e-09	-0.208776
TRAFD1	4.32e-09	-0.522477
TRAPPC13	4.35e-09	0.468334
IMMP2L	4.35e-09	0.326361
DNAH11	4.38e-09	-0.541193
RGS1	4.4e-09	-0.282021
PHF10	4.41e-09	-0.334969
AC002383.1	4.42e-09	1.19254
PRR12	4.51e-09	-0.559113
AC147651.4	4.66e-09	0.808984
AHR	4.73e-09	0.265538
BAZ1B	4.75e-09	0.320606
ABO	4.78e-09	-1.39695
AC004889.1	4.81e-09	-0.498445
DHFR2	4.84e-09	-0.437709
RANBP6	4.92e-09	-0.509163
ADGRE5	4.96e-09	0.100271
PACSIN2	4.99e-09	-0.329155
TMEM255B	5.19e-09	-1.50346
RNF213-AS1	5.31e-09	-0.335149
PNO1	5.32e-09	0.299323
MANEA-DT	5.38e-09	-0.642661
H2AFZ	5.39e-09	-0.177698
GRASP	5.43e-09	1.09118
LRRC3B	5.47e-09	-1.70042
TMEM242	5.57e-09	-0.496191
ASTN2-AS1	5.59e-09	-2.09419
AL021707.2	5.7e-09	-1.1221
LCP1	5.74e-09	-0.212019
AC016957.2	5.75e-09	-1.13826
RPL37A	5.8e-09	-0.143013
TRIM32	5.83e-09	-1.06749
UBALD2	5.84e-09	-0.261724
HDAC9	5.89e-09	0.597678
SPEF2	5.95e-09	0.685984
GTPBP1	6.06e-09	0.472159
UBE2L6	6.1e-09	-0.598396
GIMAP1	6.11e-09	-0.473308
ANP32A	6.15e-09	-0.300078
TRMT1L	6.17e-09	0.494585
IDS	6.18e-09	0.295445
AC092902.4	6.28e-09	-0.471282
CHMP7	6.3e-09	-0.433722
DCK	6.3e-09	-0.484799
DDX10	6.31e-09	0.457685
NEDD8	6.31e-09	-0.294363
TRIM5	6.32e-09	-0.502838
RLN1	6.35e-09	-1.62834
LINC01588	6.41e-09	1.09305
TXNIP	6.44e-09	-0.16383
SENP6	6.53e-09	0.339176
THSD4-AS1	6.66e-09	-1.3999
ANKRD13A	6.7e-09	0.38093
RAD18	6.85e-09	0.536989
RBM43	6.89e-09	-0.579316
PTPA	6.9e-09	-0.702821
CSGALNACT2	6.97e-09	0.355016
SNRNP200	7.01e-09	0.300511
MEAK7	7.12e-09	-0.84458
LRRTM2	7.49e-09	-0.958864
WTAP	7.67e-09	-0.170217
IFT20	7.76e-09	-0.458117
GOLGA4	7.82e-09	0.244727
DSG1	7.82e-09	-2.51054
[truncated: 9,072 more rows]
