# Supplementary material for: BLIMP1 negatively regulates IL-2 signaling in T cells
Source: Sci Adv. 2025 Jul 18;11(29):eadx8105. doi: 10.1126/sciadv.adx8105 (PMC12273773; doi:10.1126/sciadv.adx8105)
Supplement: Supplementary file 2 — Tables S1 to S4 [file sciadv.adx8105_tables_s1_to_s4.zip › adx8105_table_s4.xlsx]

## Sheet: 01
Pathway:	Mitotic prophase
Symbol	Entrez Gene Name	Gene Symbol - human (HUGO / HGNC / Entrez Gene)	Expr p-value	Expr Log Ratio	Entrez Gene ID for Human	Entrez Gene ID for Mouse	Entrez Gene ID for Rat
BANF1	BAF nuclear assembly factor 1	BANF1	1.72e-13	-0.538	8815	23825	114087
BLZF1	basic leucine zipper nuclear factor 1	BLZF1	1.09e-11	0.435	8548	66352	498266
CCNB1	cyclin B1	CCNB1	0.000704	0.471	891	268697|434175	25203
CDK1	cyclin dependent kinase 1	CDK1	0.0272	0.759	983	12534	54237
EMD	emerin	EMD	5.79e-11	0.435	2010	13726	25437
GORASP2	golgi reassembly stacking protein 2	GORASP2	0.000153	0.171	26003	70231	113961
H2AC6	H2A clustered histone 6	HIST1H2AC	4.75e-13	-0.391	8334	665433	64646
H2AJ	H2A.J histone	H2AFJ	1.4e-16	-0.518	55766	232440	690795
H2AZ2	H2A.Z variant histone 2	H2AFV	2.3e-29	0.465	94239	77605	685909
H2BC12	H2B clustered histone 12	HIST1H2BK	3.74e-35	-1.441	85236	319184	680312
H2BC15	H2B clustered histone 15	HIST1H2BN	1.91e-05	0.433	8341	319186	361247
H2BC21	H2B clustered histone 21	HIST2H2BE	0.0423	0.153	8349
KMT5A	lysine methyltransferase 5A	KMT5A	0.0392	0.278	387893	67956	689820
LEMD2	LEM domain nuclear envelope protein 2	LEMD2	0.0304	-0.355	221496	224640	361807
LMNA	lamin AC	LMNA	4.81e-89	1.201	4000	16905	60374
LMNB1	lamin B1	LMNB1	0.0212	0.226	4001	16906	116685
LPIN2	lipin 2	LPIN2	0.000144	0.101	9663	64898	316737
MAPK1	mitogen-activated protein kinase 1	MAPK1	0.0308	0.101	5594	26413	116590
MASTL	microtubule associated serinethreonine kinase like	MASTL	6.31e-14	0.639	84930	67121	307169
NCAPG2	non-SMC condensin II complex subunit G2	NCAPG2	0.035	0.163	54892	76044	362798
NCAPH2	non-SMC condensin II complex subunit H2	NCAPH2	0.00014	0.19	29781	52683	300149
NDC1	NDC1 transmembrane nucleoporin	NDC1	0.00915	0.159	55706	72787	362557
NEK7	NIMA related kinase 7	NEK7	0.000506	0.207	140609	59125	360850
NUMA1	nuclear mitotic apparatus protein 1	NUMA1	0.00632	0.255	4926	101706	308870
NUP35	nucleoporin 35	NUP35	2.06e-05	0.437	129401	69482	295692
NUP43	nucleoporin 43	NUP43	0.000133	-0.372	348995	69912	683983
NUP58	nucleoporin 58	NUP58	4.92e-11	0.387	9818	71844	245922
NUP62	nucleoporin 62	NUP62	3.14e-05	0.25	23636	18226	65274
NUP88	nucleoporin 88	NUP88	0.000277	0.268	4927	19069	113929
NUP98	nucleoporin 98 and 96 precursor	NUP98	5.57e-10	0.358	4928	269966	81738
NUP107	nucleoporin 107	NUP107	0.0232	-0.24	57122	103468	116555
NUP133	nucleoporin 133	NUP133	0.00117	0.213	55746	234865	292085
NUP160	nucleoporin 160	NUP160	1.62e-05	0.332	23279	59015	311182
NUP205	nucleoporin 205	NUP205	7.77e-08	0.541	23165	70699	362335
NUP210	nucleoporin 210	NUP210	2.24e-07	-0.323	23225	54563	58958
NUP214	nucleoporin 214	NUP214	0.00282	0.156	8021	227720	296634
POM121/POM121C	POM121 transmembrane nucleoporin	POM121	4.43e-11	0.417	9883|100101267	107939	113975
PPP2CA	protein phosphatase 2 catalytic subunit alpha	PPP2CA	0.00139	0.127	5515	19052	24672
PPP2CB	protein phosphatase 2 catalytic subunit beta	PPP2CB	5.64e-08	0.473	5516	19053	24673
PPP2R1A	protein phosphatase 2 scaffold subunit Aalpha	PPP2R1A	0.0438	-0.244	5518	51792	117281
PRKCA	protein kinase C alpha	PRKCA	0.0145	0.209	5578	18750	24680
PRKCB	protein kinase C beta	PRKCB	3.04e-12	-0.365	5579	18751	25023
RAB1A	RAB1A, member RAS oncogene family	RAB1A	3.33e-05	0.242	5861	19324	81754
RAB1B	RAB1B, member RAS oncogene family	RAB1B	0.000312	-0.427	81876	76308	100126191
RAB2A	RAB2A, member RAS oncogene family	RAB2A	1.58e-06	0.174	5862	59021	65158
RAE1	ribonucleic acid export 1	RAE1	0.00889	0.184	8480	66679	362281
RANBP2	RAN binding protein 2	RANBP2	0.012	0.171	5903
RB1	RB transcriptional corepressor 1	RB1	0.00339	0.178	5925	19645	24708
SEH1L	SEH1 like nucleoporin	SEH1L	0.0227	0.181	81929	72124	100911798
SET	SET nuclear proto-oncogene	SET	5.96e-32	-0.421	6418	56086	307947
SMC4	structural maintenance of chromosomes 4	SMC4	4.06e-43	0.616	10051	70099	295107
TPR	translocated promoter region, nuclear basket protein	TPR	8.11e-06	0.191	7175	108989	304862
USO1	USO1 vesicle transport factor	USO1	0.00657	0.243	8615	56041	56042

## Sheet: 02
Pathway:	JAK/STAT signaling
Symbol	Entrez Gene Name	Gene Symbol - human (HUGO / HGNC / Entrez Gene)	Expr p-value	Expr Log Ratio	Entrez Gene ID for Human	Entrez Gene ID for Mouse	Entrez Gene ID for Rat
AKT3	AKT serinethreonine kinase 3	AKT3	1.29e-88	0.706	10000	23797	29414
CDKN1A	cyclin dependent kinase inhibitor 1A	CDKN1A	0.00652	1.306	1026	12575	114851
CISH	cytokine inducible SH2 containing protein	CISH	1.88e-07	-1.092	1154	12700	83681
FOS	Fos proto-oncogene, AP-1 transcription factor subunit	FOS	4.53e-11	0.605	2353	14281	314322
GNAQ	G protein subunit alpha q	GNAQ	9.34e-05	0.241	2776	14682	81666
GRB2	growth factor receptor bound protein 2	GRB2	4.19e-08	0.249	2885	14784	81504
JAK1	Janus kinase 1	JAK1	7.21e-10	0.203	3716	16451	84598
JAK2	Janus kinase 2	JAK2	2.33e-28	-0.743	3717	16452	24514
JUN	Jun proto-oncogene, AP-1 transcription factor subunit	JUN	6.48e-15	0.294	3725	16476	24516
KRAS	KRAS proto-oncogene, GTPase	KRAS	5.97e-12	0.444	3845	16653	24525
MAPK1	mitogen-activated protein kinase 1	MAPK1	0.0308	0.101	5594	26413	116590
NFKB1	nuclear factor kappa B subunit 1	NFKB1	5.74e-65	0.724	4790	18033	81736
NFKB2	nuclear factor kappa B subunit 2	NFKB2	1.62e-25	0.638	4791	18034	309452
PIAS2	protein inhibitor of activated STAT 2	PIAS2	0.0251	-0.128	9063	17344	83422
PIK3C2A	phosphatidylinositol-4-phosphate 3-kinase catalytic subunit type 2 alpha	PIK3C2A	0.0356	0.144	5286	18704	361632
PIK3C2B	phosphatidylinositol-4-phosphate 3-kinase catalytic subunit type 2 beta	PIK3C2B	0.0375	-0.121	5287	240752	289021
PIK3C2G	phosphatidylinositol-4-phosphate 3-kinase catalytic subunit type 2 gamma	PIK3C2G	2.19e-08	0.636	5288	18705	116720
PIK3CA	phosphatidylinositol-4,5-bisphosphate 3-kinase catalytic subunit alpha	PIK3CA	3.79e-08	0.164	5290	18706	170911
PIK3CB	phosphatidylinositol-4,5-bisphosphate 3-kinase catalytic subunit beta	PIK3CB	2.29e-07	0.539	5291	74769	85243
PIK3CD	phosphatidylinositol-4,5-bisphosphate 3-kinase catalytic subunit delta	PIK3CD	3.63e-06	-0.277	5293	18707	366508
PIK3CG	phosphatidylinositol-4,5-bisphosphate 3-kinase catalytic subunit gamma	PIK3CG	0.0228	-0.671	5294	30955	298947
PIK3R1	phosphoinositide-3-kinase regulatory subunit 1	PIK3R1	2.06e-08	0.557	5295	18708	25513
PIK3R3	phosphoinositide-3-kinase regulatory subunit 3	PIK3R3	0.00983	0.207	8503	18710	60664
PTPN1	protein tyrosine phosphatase non-receptor type 1	PTPN1	8.2e-05	0.201	5770	19246	24697
PTPN6	protein tyrosine phosphatase non-receptor type 6	PTPN6	2.81e-10	-0.462	5777	15170	116689
PTPN11	protein tyrosine phosphatase non-receptor type 11	PTPN11	0.0157	0.189	5781	19247	25622
RAF1	Raf-1 proto-oncogene, serinethreonine kinase	RAF1	0.00372	0.112	5894	110157	24703
RALA	RAS like proto-oncogene A	RALA	0.00868	0.126	5898	56044	81757
RALB	RAS like proto-oncogene B	RALB	0.0203	-0.223	5899	64143	116546
RAP2A	RAP2A, member of RAS oncogene family	RAP2A	0.000417	-0.317	5911	76108
REL	REL proto-oncogene, NF-kB subunit	REL	1.66e-46	0.606	5966	19696	305584
RELA	RELA proto-oncogene, NF-kB subunit	RELA	6.29e-05	0.411	5970	19697	309165
RELB	RELB proto-oncogene, NF-kB subunit	RELB	2.72e-40	0.489	5971	19698	100360982
RRAS2	RAS related 2	RRAS2	1.41e-08	0.411	22800	66922	365355
SHC1	SHC adaptor protein 1	SHC1	2.69e-05	0.624	6464	20416	85385
SOCS4	suppressor of cytokine signaling 4	SOCS4	4.34e-06	0.305	122809	67296	305828
SOS1	SOS RasRac guanine nucleotide exchange factor 1	SOS1	1.58e-11	-0.299	6654	20662	313845
SOS2	SOS RasRho guanine nucleotide exchange factor 2	SOS2	3.6e-27	1.035	6655	20663	85384
STAT1	signal transducer and activator of transcription 1	STAT1	1.42e-10	-0.591	6772	20846	25124
STAT3	signal transducer and activator of transcription 3	STAT3	3.93e-24	0.493	6774	20848	25125
STAT4	signal transducer and activator of transcription 4	STAT4	4.89e-11	1.194	6775	20849	367264
STAT6	signal transducer and activator of transcription 6	STAT6	1.88e-07	0.355	6778	20852	362896
STAT5A	signal transducer and activator of transcription 5A	STAT5A	1.07e-17	0.728	6776	20850	24918
STAT5B	signal transducer and activator of transcription 5B	STAT5B	1.54e-09	0.398	6777	20851	25126

## Sheet: 03
Pathway:	SUMOylation of RNA binding proteins
Symbol	Entrez Gene Name	Gene Symbol - human (HUGO / HGNC / Entrez Gene)	Expr p-value	Expr Log Ratio	Entrez Gene ID for Human	Entrez Gene ID for Mouse	Entrez Gene ID for Rat
BMI1	BMI1 proto-oncogene, polycomb ring finger	BMI1	1.84e-07	0.378	648
HNRNPC	heterogeneous nuclear ribonucleoprotein C	HNRNPC	3.38e-20	0.213	3183	15381	290046
HNRNPK	heterogeneous nuclear ribonucleoprotein K	HNRNPK	5.33e-12	-0.238	3190	15387	117282
NDC1	NDC1 transmembrane nucleoporin	NDC1	0.00915	0.159	55706	72787	362557
NOP58	NOP58 ribonucleoprotein	NOP58	4.73e-25	0.417	51602	55989	60373
NUP35	nucleoporin 35	NUP35	2.06e-05	0.437	129401	69482	295692
NUP43	nucleoporin 43	NUP43	0.000133	-0.372	348995	69912	683983
NUP58	nucleoporin 58	NUP58	4.92e-11	0.387	9818	71844	245922
NUP62	nucleoporin 62	NUP62	3.14e-05	0.25	23636	18226	65274
NUP88	nucleoporin 88	NUP88	0.000277	0.268	4927	19069	113929
NUP98	nucleoporin 98 and 96 precursor	NUP98	5.57e-10	0.358	4928	269966	81738
NUP107	nucleoporin 107	NUP107	0.0232	-0.24	57122	103468	116555
NUP133	nucleoporin 133	NUP133	0.00117	0.213	55746	234865	292085
NUP160	nucleoporin 160	NUP160	1.62e-05	0.332	23279	59015	311182
NUP205	nucleoporin 205	NUP205	7.77e-08	0.541	23165	70699	362335
NUP210	nucleoporin 210	NUP210	2.24e-07	-0.323	23225	54563	58958
NUP214	nucleoporin 214	NUP214	0.00282	0.156	8021	227720	296634
PHC3	polyhomeotic homolog 3	PHC3	1.45e-05	0.234	80012	241915	310258
POM121/POM121C	POM121 transmembrane nucleoporin	POM121	4.43e-11	0.417	9883|100101267	107939	113975
RAE1	ribonucleic acid export 1	RAE1	0.00889	0.184	8480	66679	362281
RANBP2	RAN binding protein 2	RANBP2	0.012	0.171	5903
RING1	ring finger protein 1	RING1	0.00368	-0.345	6015	19763	309626
RNF2	ring finger protein 2	RNF2	0.0262	0.214	6045	19821	304850
SCMH1	Scm polycomb group protein homolog 1	SCMH1	0.0375	0.211	22955	29871	362581
SEH1L	SEH1 like nucleoporin	SEH1L	0.0227	0.181	81929	72124	100911798
SUMO2	small ubiquitin like modifier 2	SUMO2	8.61e-22	-0.308	6613	170930	690244
TPR	translocated promoter region, nuclear basket protein	TPR	8.11e-06	0.191	7175	108989	304862

## Sheet: 04
Pathway:	COPI-mediated anterograde transport
Symbol	Entrez Gene Name	Gene Symbol - human (HUGO / HGNC / Entrez Gene)	Expr p-value	Expr Log Ratio	Entrez Gene ID for Human	Entrez Gene ID for Mouse	Entrez Gene ID for Rat
ACTR10	actin related protein 10	ACTR10	6.12e-05	0.25	55860	56444	299121
ACTR1A	actin related protein 1A	ACTR1A	0.0195	0.197	10121	54130	294010
ANK3	ankyrin 3	ANK3	8.78e-12	1.192	288	11735	361833
ARCN1	archain 1	ARCN1	1.33e-06	0.291	372	213827	300674
ARF3	ADP ribosylation factor 3	ARF3	0.0233	-0.241	377	11842	140940
ARF4	ADP ribosylation factor 4	ARF4	9.04e-09	0.232	378	11843	79120
ARF5	ADP ribosylation factor 5	ARF5	8.79e-15	-0.445	381	11844	79117
ARFGAP2	ADP ribosylation factor GTPase activating protein 2	ARFGAP2	1.89e-05	0.392	84364	77038	362162
ARFGAP3	ADP ribosylation factor GTPase activating protein 3	ARFGAP3	0.000393	0.279	26286	66251	503165
BET1	Bet1 golgi vesicular membrane trafficking protein	BET1	0.0281	0.146	10282	12068	29631
CAPZB	capping actin protein of muscle Z-line subunit beta	CAPZB	8.65e-12	-0.292	832	12345	298584
CD55	CD55 molecule (Cromer blood group)	CD55	1.05e-43	0.522	1604	13136|13137	64036
CD59	CD59 molecule (CD59 blood group)	CD59	1.6e-06	0.317	966	333883	25407
COG2	component of oligomeric golgi complex 2	COG2	0.0157	0.121	22796	76332	690961
COG4	component of oligomeric golgi complex 4	COG4	0.00752	-0.315	25839	102339	361407
COG5	component of oligomeric golgi complex 5	COG5	1.37e-10	0.335	10466	238123	314030
COPA	COPI coat complex subunit alpha	COPA	0.00016	0.206	1314	12847	304978
COPB1	COPI coat complex subunit beta 1	COPB1	0.0157	-0.108	1315	70349	114023
COPB2	COPI coat complex subunit beta 2	COPB2	9.16e-06	0.263	9276	50797	60384
COPE	COPI coat complex subunit epsilon	COPE	0.000104	-0.181	11316	59042	290659
COPZ1	COPI coat complex subunit zeta 1	COPZ1	0.0238	-0.187	22818	56447	315345
DCTN3	dynactin subunit 3	DCTN3	2.15e-14	-0.428	11258	53598	362504|498977
DCTN6	dynactin subunit 6	DCTN6	0.0263	0.185	10671	22428	290798
DYNC1H1	dynein cytoplasmic 1 heavy chain 1	DYNC1H1	0.0415	0.123	1778	13424	29489
DYNC1I2	dynein cytoplasmic 1 intermediate chain 2	DYNC1I2	4.1e-06	-0.247	1781
DYNC1LI2	dynein cytoplasmic 1 light intermediate chain 2	DYNC1LI2	0.0463	0.177	1783	234663	81655
DYNLL1	dynein light chain LC8-type 1	DYNLL1	5.04e-05	-0.122	8655	56455	58945
GBF1	golgi brefeldin A resistant guanine nucleotide exchange factor 1	GBF1	0.00479	0.188	8729	107338	309451
GOLGB1	golgin B1	GOLGB1	6.59e-05	0.206	2804	224139	192243
GOSR1	golgi SNAP receptor complex member 1	GOSR1	0.000277	0.223	9527	53334	94189
NAPA	NSF attachment protein alpha	NAPA	0.0263	0.126	8775	108124	140673
NAPB	NSF attachment protein beta	NAPB	2.76e-06	0.502	63908	17957	499903
NSF	N-ethylmaleimide sensitive factor, vesicle fusing ATPase	NSF	0.016	-0.103	4905	18195	60355
RAB1A	RAB1A, member RAS oncogene family	RAB1A	3.33e-05	0.242	5861	19324	81754
RAB1B	RAB1B, member RAS oncogene family	RAB1B	0.000312	-0.427	81876	76308	100126191
SPTAN1	spectrin alpha, non-erythrocytic 1	SPTAN1	0.00347	0.182	6709	20740	64159
SPTBN2	spectrin beta, non-erythrocytic 2	SPTBN2	0.00842	1.008	6712	20743	29211
STX5	syntaxin 5	STX5	1.75e-06	0.252	6811	56389	65134
TMED7	transmembrane p24 trafficking protein 7	TMED7	0.00372	-0.303	51014	66676	252889
TMED9	transmembrane p24 trafficking protein 9	TMED9	0.00223	0.195	54732	67511	361207
TMED10	transmembrane p24 trafficking protein 10	TMED10	0.000132	0.165	10972	68581|100042773	84599
TMEM115	transmembrane protein 115	TMEM115	0.0422	0.257	11070		363136
TUBA8	tubulin alpha 8	TUBA8	0.0202	-0.373	51807	53857	500377
TUBA1A	tubulin alpha 1a	TUBA1A	1.12e-11	0.265	7846	22142	64158
TUBA1B	tubulin alpha 1b	TUBA1B	0.00433	0.169	10376	22143
TUBA1C	tubulin alpha 1c	TUBA1C	4.5e-05	0.176	84790	22146	300218
TUBA4A	tubulin alpha 4a	TUBA4A	3.16e-46	-0.629	7277	22145	316531
TUBB8	tubulin beta 8 class VIII	TUBB8	0.000557	-0.765	347688
TUBB2A	tubulin beta 2A class IIa	TUBB2A	2.86e-07	0.93	7280	22151	498736
TUBB4B	tubulin beta 4B class IVb	TUBB4B	0.00508	0.154	10383	227613	296554
USO1	USO1 vesicle transport factor	USO1	0.00657	0.243	8615	56041	56042
YKT6	YKT6 v-SNARE homolog	YKT6	0.000102	0.257	10652	56418	64351

## Sheet: 05
Pathway:	Mitotic G2-G2/M phases
Symbol	Entrez Gene Name	Gene Symbol - human (HUGO / HGNC / Entrez Gene)	Expr p-value	Expr Log Ratio	Entrez Gene ID for Human	Entrez Gene ID for Mouse	Entrez Gene ID for Rat
ACTR1A	actin related protein 1A	ACTR1A	0.0195	0.197	10121	54130	294010
AKAP9	A-kinase anchoring protein 9	AKAP9	9.99e-05	0.145	10142
BTRC	beta-transducin repeat containing E3 ubiquitin protein ligase	BTRC	1.15e-10	0.417	8945	12234	361765
CCNB1	cyclin B1	CCNB1	0.000704	0.471	891	268697|434175	25203
CCNH	cyclin H	CCNH	4.01e-13	0.385	902	66671	84389
CCP110	centriolar coiled-coil protein 110	CCP110	0.0189	0.299	9738	101565	361634
CDC25B	cell division cycle 25B	CDC25B	0.006	-0.308	994	12531	171103
CDK1	cyclin dependent kinase 1	CDK1	0.0272	0.759	983	12534	54237
CDK7	cyclin dependent kinase 7	CDK7	3.65e-06	0.261	1022	12572	171150
CDK5RAP2	CDK5 regulatory subunit associated protein 2	CDK5RAP2	0.0128	0.132	55755	214444	286919
CDKN1A	cyclin dependent kinase inhibitor 1A	CDKN1A	0.00652	1.306	1026	12575	114851
CEP57	centrosomal protein 57	CEP57	9.61e-06	0.233	9702	74360	315423
CEP70	centrosomal protein 70	CEP70	1.17e-16	0.996	80321	68121	367153
CEP72	centrosomal protein 72	CEP72	0.00348	0.54	55722	74470	308064
CEP76	centrosomal protein 76	CEP76	0.0164	0.124	79959	225659	291540
CEP192	centrosomal protein 192	CEP192	0.0193	0.23	55125	70799
CEP250	centrosomal protein 250	CEP250	4.43e-05	-0.496	11190	16328	311573
CEP290	centrosomal protein 290	CEP290	1.18e-06	0.355	80184	216274	314787
CNTRL	centriolin	CNTRL	0.0344	0.15	11064	26920	311886
CSNK1D	casein kinase 1 delta	CSNK1D	4.65e-06	0.171	1453	104318	64462
CUL1	cullin 1	CUL1	1.57e-11	0.358	8454	26965	362356
DCTN3	dynactin subunit 3	DCTN3	2.15e-14	-0.428	11258	53598	362504|498977
DYNC1H1	dynein cytoplasmic 1 heavy chain 1	DYNC1H1	0.0415	0.123	1778	13424	29489
DYNC1I2	dynein cytoplasmic 1 intermediate chain 2	DYNC1I2	4.1e-06	-0.247	1781
DYNLL1	dynein light chain LC8-type 1	DYNLL1	5.04e-05	-0.122	8655	56455	58945
E2F3	E2F transcription factor 3	E2F3	3.02e-52	-1.301	1871	13557	291105
EP300	E1A binding protein p300	EP300	0.000718	0.206	2033	328572	170915
FBXW11	F-box and WD repeat domain containing 11	FBXW11	3.8e-05	0.18	23291	103583
HAUS1	HAUS augmin like complex subunit 1	HAUS1	4.98e-08	-0.535	115106	225745	192228
HAUS2	HAUS augmin like complex subunit 2	HAUS2	0.000306	0.252	55142	66296
HMMR	hyaluronan mediated motility receptor	HMMR	8.17e-05	0.252	3161	15366	25460
HSP90AA1	heat shock protein 90 alpha family class A member 1	HSP90AA1	5.07e-13	0.398	3320	15519	299331
HSP90AB1	heat shock protein 90 alpha family class B member 1	HSP90AB1	0.000756	0.134	3326	15516	301252
LCMT1	leucine carboxyl methyltransferase 1	LCMT1	0.0156	0.155	51451	30949	361643
LIN37	lin-37 DREAM MuvB core complex component	LIN37	0.000551	0.368	55957	75660	292787
LIN52	lin-52 DREAM MuvB core complex component	LIN52	0.0368	0.323	91750	217708	362763
MAPRE1	microtubule associated protein RPEB family member 1	MAPRE1	0.0217	0.131	22919	13589	114764
MZT2A	mitotic spindle organizing protein 2A	MZT2A	2.21e-13	-0.488	653784	72083	287929
MZT2B	mitotic spindle organizing protein 2B	MZT2B	2.8e-07	-0.169	80097
NDE1	nudE neurodevelopment protein 1	NDE1	1.13e-15	0.434	54820	67203	83836
NINL	ninein like	NINL	0.0056	0.471	22981	78177	311529
NME7	NMENM23 family member 7	NME7	3.04e-15	0.48	29922	171567	171566
OFD1	OFD1 centriole and centriolar satellite protein	OFD1	0.00866	0.168	8481	237222	302661
OPTN	optineurin	OPTN	3.85e-08	0.154	10133	71648	246294
PCM1	pericentriolar material 1	PCM1	6.57e-06	0.235	5108	18536	81740
PHLDA1	pleckstrin homology like domain family A member 1	PHLDA1	9.55e-06	0.321	22822	21664	29380
PLK4	polo like kinase 4	PLK4	0.0435	0.488	10733	20873	310344
PPME1	protein phosphatase methylesterase 1	PPME1	4.06e-07	0.406	51400	72590	361613
PPP1CB	protein phosphatase 1 catalytic subunit beta	PPP1CB	4.09e-10	0.211	5500	19046	25594
PPP1R12B	protein phosphatase 1 regulatory subunit 12B	PPP1R12B	8.47e-06	0.335	4660
PPP2CA	protein phosphatase 2 catalytic subunit alpha	PPP2CA	0.00139	0.127	5515	19052	24672
PPP2CB	protein phosphatase 2 catalytic subunit beta	PPP2CB	5.64e-08	0.473	5516	19053	24673
PPP2R1A	protein phosphatase 2 scaffold subunit Aalpha	PPP2R1A	0.0438	-0.244	5518	51792	117281
PPP2R2A	protein phosphatase 2 regulatory subunit Balpha	PPP2R2A	0.00339	0.108	5520	71978	117104
PRKACA	protein kinase cAMP-activated catalytic subunit alpha	PRKACA	0.0418	-0.537	5566	18747	25636
PSMA1	proteasome 20S subunit alpha 1	PSMA1	2.94e-57	-0.61	5682	26440	29668
PSMA3	proteasome 20S subunit alpha 3	PSMA3	0.00391	0.122	5684	19167	29670
PSMA4	proteasome 20S subunit alpha 4	PSMA4	0.00364	-0.207	5685	26441	29671
PSMA5	proteasome 20S subunit alpha 5	PSMA5	9.66e-07	-0.235	5686	26442	29672
PSMA6	proteasome 20S subunit alpha 6	PSMA6	0.000168	-0.203	5687	26443	29673
PSMA7	proteasome 20S subunit alpha 7	PSMA7	3.4e-16	-0.234	5688	26444	29674
PSMB1	proteasome 20S subunit beta 1	PSMB1	6.67e-42	-0.568	5689	19170	94198
PSMB2	proteasome 20S subunit beta 2	PSMB2	4.12e-06	-0.273	5690	26445	29675
PSMB3	proteasome 20S subunit beta 3	PSMB3	1.7e-07	-0.225	5691	26446	29676
PSMB4	proteasome 20S subunit beta 4	PSMB4	0.000562	0.184	5692	19172	58854
PSMB5	proteasome 20S subunit beta 5	PSMB5	0.00294	0.134	5693	19173	29425
PSMB6	proteasome 20S subunit beta 6	PSMB6	0.000529	-0.191	5694	19175
PSMB7	proteasome 20S subunit beta 7	PSMB7	5.82e-12	-0.351	5695	19177	85492
PSMB8	proteasome 20S subunit beta 8	PSMB8	1.24e-39	-0.687	5696	16913	24968
PSMB9	proteasome 20S subunit beta 9	PSMB9	2.07e-63	-0.874	5698	16912	24967
PSMB10	proteasome 20S subunit beta 10	PSMB10	2.43e-09	-0.523	5699	19171	291983
PSMC2	proteasome 26S subunit, ATPase 2	PSMC2	0.000853	0.2	5701	19181	25581
PSMC5	proteasome 26S subunit, ATPase 5	PSMC5	0.000754	-0.235	5705	19184	81827
PSMD1	proteasome 26S subunit, non-ATPase 1	PSMD1	2.34e-08	0.267	5707	70247	83806
PSMD4	proteasome 26S subunit ubiquitin receptor, non-ATPase 4	PSMD4	0.00104	0.194	5710	19185	83499
PSMD7	proteasome 26S subunit, non-ATPase 7	PSMD7	4.95e-05	0.215	5713	17463	307821
PSMD8	proteasome 26S subunit, non-ATPase 8	PSMD8	5.41e-07	-0.22	5714	57296	292766
PSMD9	proteasome 26S subunit, non-ATPase 9	PSMD9	0.031	-0.118	5715	67151	161475
PSMD11	proteasome 26S subunit, non-ATPase 11	PSMD11	0.0224	0.15	5717	69077	303353
PSMD14	proteasome 26S subunit, non-ATPase 14	PSMD14	0.00985	0.212	10213	59029	311078
PSME1	proteasome activator subunit 1	PSME1	9.57e-18	-0.428	5720	19186	29630
RAB8A	RAB8A, member RAS oncogene family	RAB8A	0.0251	-0.242	4218	17274	117103
RBBP4	RB binding protein 4, chromatin remodeling factor	RBBP4	8.46e-10	-0.185	5928	19646	313048
RBX1	ring-box 1	RBX1	4.1e-17	-0.318	9978	100043674
SEM1	SEM1 26S proteasome subunit	SEM1	1.45e-08	-0.22	7979	20422	680532
SKP1	S-phase kinase associated protein 1	SKP1	0.000422	0.123	6500	21402	287280
SSNA1	SS nuclear autoantigen 1	SSNA1	8.88e-09	-0.293	8636	68475
TP53	tumor protein p53	TP53	0.0404	0.217	7157	22059	24842
TPX2	TPX2 microtubule nucleation factor	TPX2	0.00343	0.344	22974	72119	311546
TUBA8	tubulin alpha 8	TUBA8	0.0202	-0.373	51807	53857	500377
TUBA1A	tubulin alpha 1a	TUBA1A	1.12e-11	0.265	7846	22142	64158
TUBA1B	tubulin alpha 1b	TUBA1B	0.00433	0.169	10376	22143
TUBA1C	tubulin alpha 1c	TUBA1C	4.5e-05	0.176	84790	22146	300218
TUBA4A	tubulin alpha 4a	TUBA4A	3.16e-46	-0.629	7277	22145	316531
TUBB8	tubulin beta 8 class VIII	TUBB8	0.000557	-0.765	347688
TUBB	tubulin beta class I	TUBB	3.84e-20	-0.43	203068	22154	29214
TUBB2A	tubulin beta 2A class IIa	TUBB2A	2.86e-07	0.93	7280	22151	498736
TUBB4B	tubulin beta 4B class IVb	TUBB4B	0.00508	0.154	10383	227613	296554
UBC	ubiquitin C	UBC	3.33e-16	0.341	7316	22190	50522
WEE1	WEE1 G2 checkpoint kinase	WEE1	1.61e-06	0.551	7465	22390	308937

## Sheet: 06
Pathway:	Sirtuin signaling pathway
Symbol	Entrez Gene Name	Gene Symbol - human (HUGO / HGNC / Entrez Gene)	Expr p-value	Expr Log Ratio	Entrez Gene ID for Human	Entrez Gene ID for Mouse	Entrez Gene ID for Rat
ADAM10	ADAM metallopeptidase domain 10	ADAM10	0.00013	-0.147	102	11487	29650
ARG2	arginase 2	ARG2	0.0435	0.177	384	11847	29215
ATG5	autophagy related 5	ATG5	3.6e-69	-0.856	9474	11793
ATG7	autophagy related 7	ATG7	0.0061	0.179	10533	74244	312647
ATG10	autophagy related 10	ATG10	0.0395	0.224	83734	66795	688555
ATG12	autophagy related 12	ATG12	1.87e-10	-0.346	9140	67526	361321
ATG14	autophagy related 14	ATG14	6.51e-12	0.449	22863	100504663	305831
ATG2A	autophagy related 2A	ATG2A	0.00675	0.288	23130	329015	689688
ATG2B	autophagy related 2B	ATG2B	5.12e-05	0.307	55102	76559
ATG4A	autophagy related 4A cysteine peptidase	ATG4A	0.0268	0.154	115201	666468	678769
ATG4C	autophagy related 4C cysteine peptidase	ATG4C	0.0468	-0.306	84938	242557	313391
ATP5F1A	ATP synthase F1 subunit alpha	ATP5F1A	1.57e-11	-0.381	498	11946	65262
ATP5F1C	ATP synthase F1 subunit gamma	ATP5F1C	1.35e-15	-0.429	509	11949	116550
ATP5F1D	ATP synthase F1 subunit delta	ATP5F1D	9.99e-07	-0.258	513	66043	245965
ATP5F1E	ATP synthase F1 subunit epsilon	ATP5F1E	2.88e-142	-0.927	514
ATP5PB	ATP synthase peripheral stalk-membrane subunit b	ATP5PB	0.00704	0.151	515	11950	171375
ATP5PF	ATP synthase peripheral stalk subunit F6	ATP5PF	1.29e-24	-0.475	522	11957	94271
BAX	BCL2 associated X, apoptosis regulator	BAX	1.89e-46	-1.028	581	12028	24887
BMAL1	basic helix-loop-helix ARNT like 1	ARNTL	0.00193	0.207	406	11865	29657
CLOCK	clock circadian regulator	CLOCK	2.54e-05	-0.291	9575	12753	60447
CPT1A	carnitine palmitoyltransferase 1A	CPT1A	6.45e-16	-0.681	1374	12894	25757
EPAS1	endothelial PAS domain protein 1	EPAS1	1.15e-32	-1.186	2034	13819	29452
FOXO1	forkhead box O1	FOXO1	5.48e-15	-0.207	2308	56458	84482
GABARAP	GABA type A receptor-associated protein	GABARAP	3.16e-11	-0.262	11337	56486	58974
GABARAPL1	GABA type A receptor associated protein like 1	GABARAPL1	2.34e-10	0.866	23710	57436	689161
GABARAPL2	GABA type A receptor associated protein like 2	GABARAPL2	6.91e-29	-0.517	11345	93739	64670
GABPB1	GA binding protein transcription factor subunit beta 1	GABPB1	0.000303	0.223	2553	14391	364738
GABPB2	GA binding protein transcription factor subunit beta 2	GABPB2	0.00183	0.446	126626	213054	295263
GADD45A	growth arrest and DNA damage inducible alpha	GADD45A	0.00029	-0.467	1647	13197	25112
GADD45B	growth arrest and DNA damage inducible beta	GADD45B	1.45e-08	0.519	4616	17873	299626
GLUD1	glutamate dehydrogenase 1	GLUD1	5.16e-14	0.555	2746	14661	24399
GTF3C2	general transcription factor IIIC subunit 2	GTF3C2	0.00408	0.234	2976	71752	313914
H1-3	H1.3 linker histone, cluster member	HIST1H1D	1.01e-11	0.488	3007	14957
H3-3A/H3-3B	H3.3 histone A	H3F3B	3.45e-08	0.174	3020|3021	15078|15081	117056|100361558
H4C11	H4 clustered histone 11	HIST1H4J	6.08e-08	-0.732	8363	319157	64627
HIF1A	hypoxia inducible factor 1 subunit alpha	HIF1A	3.94e-05	0.149	3091	15251	29560
HSF1	heat shock transcription factor 1	HSF1	3.03e-05	0.398	3297	15499	79245
JUN	Jun proto-oncogene, AP-1 transcription factor subunit	JUN	6.48e-15	0.294	3725	16476	24516
LDHB	lactate dehydrogenase B	LDHB	3.71e-57	-0.697	3945	16832	24534
MAP1LC3B	microtubule associated protein 1 light chain 3 beta	MAP1LC3B	1.39e-21	-0.489	81631	67443	64862
MAPK1	mitogen-activated protein kinase 1	MAPK1	0.0308	0.101	5594	26413	116590
MAPK6	mitogen-activated protein kinase 6	MAPK6	0.00177	0.25	5597	50772	58840
MLYCD	malonyl-CoA decarboxylase	MLYCD	0.0175	-0.313	23417	56690	85239
MT-ATP6	ATP synthase F0 subunit 6	MT-ATP6	8.2e-23	0.229	4508	17705	26197
MT-CYB	cytochrome b	MT-CYB	1.19e-36	0.298	4519	17711	26192
MT-ND1	NADH dehydrogenase subunit 1	MT-ND1	1.41e-21	0.27	4535	17716	26193
MT-ND2	NADH dehydrogenase subunit 2	MT-ND2	4.2e-88	0.526	4536	17717	26194
MT-ND3	NADH dehydrogenase subunit 3	MT-ND3	6.64e-24	-0.238	4537	17718	26199
MT-ND4	NADH dehydrogenase subunit 4	MT-ND4	1.22e-62	0.418	4538	17719	26201
MT-ND5	NADH dehydrogenase subunit 5	MT-ND5	1.66e-87	0.539	4540	17721	26202
MT-ND6	NADH dehydrogenase subunit 6	MT-ND6	0.000127	-0.208	4541	17722	26203
MT-ND4L	NADH dehydrogenase subunit 4L	MT-ND4L	0.00878	0.163	4539	17720	26200
MYC	MYC proto-oncogene, bHLH transcription factor	MYC	0.000259	0.393	4609	17869	24577
MYCN	MYCN proto-oncogene, bHLH transcription factor	MYCN	2.98e-05	-0.468	4613	18109	298894
NAMPT	nicotinamide phosphoribosyltransferase	NAMPT	3e-50	0.616	10135	59027	297508
NBN	nibrin	NBN	0.000301	-0.318	4683	27354	85482
NDRG1	N-myc downstream regulated 1	NDRG1	0.00382	0.206	10397	17988	299923
NDUFA1	NADH:ubiquinone oxidoreductase subunit A1	NDUFA1	8.5e-58	-0.616	4694	54405	363441
NDUFA2	NADH:ubiquinone oxidoreductase subunit A2	NDUFA2	5.61e-24	-0.545	4695	17991	291660
NDUFA3	NADH:ubiquinone oxidoreductase subunit A3	NDUFA3	1.37e-44	-0.605	4696	66091	691001
NDUFA4	NDUFA4 mitochondrial complex associated	NDUFA4	3.94e-19	-0.299	4697	17992	681024
NDUFA5	NADH:ubiquinone oxidoreductase subunit A5	NDUFA5	3.45e-05	0.179	4698	68202	25488
NDUFA7	NADH:ubiquinone oxidoreductase subunit A7	NDUFA7	1.56e-25	-0.653	4701	66416	299643
NDUFA8	NADH:ubiquinone oxidoreductase subunit A8	NDUFA8	6.78e-12	-0.502	4702	68375	296658
NDUFA9	NADH:ubiquinone oxidoreductase subunit A9	NDUFA9	0.0417	0.112	4704	66108	362440
NDUFA11	NADH:ubiquinone oxidoreductase subunit A11	NDUFA11	2.58e-24	-0.476	126328	69875|239760	301123
NDUFA12	NADH:ubiquinone oxidoreductase subunit A12	NDUFA12	3.27e-18	-0.289	55967	66414	299739
NDUFA13	NADH:ubiquinone oxidoreductase subunit A13	NDUFA13	2.38e-18	-0.257	51079	67184	100911483
NDUFAB1	NADH:ubiquinone oxidoreductase subunit AB1	NDUFAB1	2.77e-12	-0.324	4706	70316|102634451	293453
NDUFB1	NADH:ubiquinone oxidoreductase subunit B1	NDUFB1	1.44e-64	-0.747	4707	102631912
NDUFB2	NADH:ubiquinone oxidoreductase subunit B2	NDUFB2	1.09e-22	-0.348	4708	68198	362344
NDUFB3	NADH:ubiquinone oxidoreductase subunit B3	NDUFB3	3.92e-26	-0.599	4709	66495	301427
NDUFB4	NADH:ubiquinone oxidoreductase subunit B4	NDUFB4	1.36e-46	-0.606	4710	68194|100041273|100042503	288088|499131|501886|691675|100361934
NDUFB5	NADH:ubiquinone oxidoreductase subunit B5	NDUFB5	0.00258	-0.179	4711	66046	294964
NDUFB6	NADH:ubiquinone oxidoreductase subunit B6	NDUFB6	2.04e-07	-0.365	4712	230075	297990
NDUFB7	NADH:ubiquinone oxidoreductase subunit B7	NDUFB7	9.76e-36	-0.69	4713	66916	361385
NDUFB8	NADH:ubiquinone oxidoreductase subunit B8	NDUFB8	5.68e-10	-0.268	4714	67264	293991
NDUFB9	NADH:ubiquinone oxidoreductase subunit B9	NDUFB9	2.18e-11	-0.338	4715	66218	299954
NDUFB10	NADH:ubiquinone oxidoreductase subunit B10	NDUFB10	3.03e-64	-0.926	4716	68342	681418
NDUFB11	NADH:ubiquinone oxidoreductase subunit B11	NDUFB11	1.59e-19	-0.407	54539	104130	299310
NDUFS2	NADH:ubiquinone oxidoreductase core subunit S2	NDUFS2	0.0139	0.15	4720	226646	289218
NDUFS5	NADH:ubiquinone oxidoreductase subunit S5	NDUFS5	1.07e-19	-0.353	4725
NDUFS6	NADH:ubiquinone oxidoreductase subunit S6	NDUFS6	7.39e-22	-0.409	4726	407785|623286	679739
NDUFS7	NADH:ubiquinone oxidoreductase core subunit S7	NDUFS7	1.62e-07	-0.337	374291	75406	362837
NDUFS8	NADH:ubiquinone oxidoreductase core subunit S8	NDUFS8	2.04e-10	-0.411	4728	225887	293652
NDUFV1	NADH:ubiquinone oxidoreductase core subunit V1	NDUFV1	0.0126	0.106	4723	17995	293655
NFE2L2	NFE2 like bZIP transcription factor 2	NFE2L2	2.85e-12	0.279	4780	18024	83619
NFKB1	nuclear factor kappa B subunit 1	NFKB1	5.74e-65	0.724	4790	18033	81736
NFKB2	nuclear factor kappa B subunit 2	NFKB2	1.62e-25	0.638	4791	18034	309452
NQO1	NAD(P)H quinone dehydrogenase 1	NQO1	0.0268	-0.451	1728	18104	24314
NR1H2	nuclear receptor subfamily 1 group H member 2	NR1H2	5.93e-15	0.619	7376	22260	58851
PCK2	phosphoenolpyruvate carboxykinase 2, mitochondrial	PCK2	0.0448	0.363	5106	74551	361042
PDK1	pyruvate dehydrogenase kinase 1	PDK1	1.86e-22	-0.915	5163	228026	116551
PFKFB3	6-phosphofructo-2-kinasefructose-2,6-biphosphatase 3	PFKFB3	2.78e-05	0.427	5209	170768	117276
PGAM1	phosphoglycerate mutase 1	PGAM1	0.00187	0.211	5223	18648	24642
PGK1	phosphoglycerate kinase 1	PGK1	1.1e-08	-0.223	5230	18655	24644
POLR1A	RNA polymerase I subunit A	POLR1A	0.0146	0.238	25885	20019	83581
POLR1C	RNA polymerase I and III subunit C	POLR1C	0.00117	0.201	9533	20016	301246
POLR1D	RNA polymerase I and III subunit D	POLR1D	0.0283	-0.115	51082	20018
POLR1E	RNA polymerase I subunit E	POLR1E	3.5e-10	0.659	64425	64424	313245

## Sheet: 07
Pathway	SUMOylation of DNA damage response and repair proteins
Symbol	Entrez Gene Name	Gene Symbol - human (HUGO / HGNC / Entrez Gene)	Expr p-value	Expr Log Ratio	Entrez Gene ID for Human	Entrez Gene ID for Mouse	Entrez Gene ID for Rat
BMI1	BMI1 proto-oncogene, polycomb ring finger	BMI1	1.84e-07	0.378	648
CDKN2A	cyclin dependent kinase inhibitor 2A	CDKN2A	1.57e-06	0.412	1029	12578	25163
EID3	EP300 interacting inhibitor of differentiation 3	EID3	0.0406	0.244	493861	66341	691688
HDAC7	histone deacetylase 7	HDAC7	5.55e-18	-0.695	51564	56233	84582
HERC2	HECT and RLD domain containing E3 ubiquitin protein ligase 2	HERC2	7.47e-06	-0.333	8924	15204	308669
NDC1	NDC1 transmembrane nucleoporin	NDC1	0.00915	0.159	55706	72787	362557
NSMCE1	NSE1 homolog, SMC5-SMC6 complex component	NSMCE1	5.91e-79	0.598	197370	67711	361645
NSMCE2	NSE2 (MMS21) homolog, SMC5-SMC6 complex SUMO ligase	NSMCE2	0.00211	0.127	286053	68501	299957
NUP35	nucleoporin 35	NUP35	2.06e-05	0.437	129401	69482	295692
NUP43	nucleoporin 43	NUP43	0.000133	-0.372	348995	69912	683983
NUP58	nucleoporin 58	NUP58	4.92e-11	0.387	9818	71844	245922
NUP62	nucleoporin 62	NUP62	3.14e-05	0.25	23636	18226	65274
NUP88	nucleoporin 88	NUP88	0.000277	0.268	4927	19069	113929
NUP98	nucleoporin 98 and 96 precursor	NUP98	5.57e-10	0.358	4928	269966	81738
NUP107	nucleoporin 107	NUP107	0.0232	-0.24	57122	103468	116555
NUP133	nucleoporin 133	NUP133	0.00117	0.213	55746	234865	292085
NUP160	nucleoporin 160	NUP160	1.62e-05	0.332	23279	59015	311182
NUP205	nucleoporin 205	NUP205	7.77e-08	0.541	23165	70699	362335
NUP210	nucleoporin 210	NUP210	2.24e-07	-0.323	23225	54563	58958
NUP214	nucleoporin 214	NUP214	0.00282	0.156	8021	227720	296634
PHC3	polyhomeotic homolog 3	PHC3	1.45e-05	0.234	80012	241915	310258
PIAS2	protein inhibitor of activated STAT 2	PIAS2	0.0251	-0.128	9063	17344	83422
POM121/POM121C	POM121 transmembrane nucleoporin	POM121	4.43e-11	0.417	9883|100101267	107939	113975
RAD21	RAD21 cohesin complex component	RAD21	1.07e-06	-0.191	5885	19357	314949
RAD52	RAD52 homolog, DNA repair protein	RAD52	0.0334	-0.161	5893	19365	297561
RAE1	ribonucleic acid export 1	RAE1	0.00889	0.184	8480	66679	362281
RANBP2	RAN binding protein 2	RANBP2	0.012	0.171	5903
RING1	ring finger protein 1	RING1	0.00368	-0.345	6015	19763	309626
RNF2	ring finger protein 2	RNF2	0.0262	0.214	6045	19821	304850
RNF168	ring finger protein 168	RNF168	0.0254	0.22	165918	70238	690043
SCMH1	Scm polycomb group protein homolog 1	SCMH1	0.0375	0.211	22955	29871	362581
SEH1L	SEH1 like nucleoporin	SEH1L	0.0227	0.181	81929	72124	100911798
SMC5	structural maintenance of chromosomes 5	SMC5	4.12e-11	0.424	23137	226026	293967
SMC6	structural maintenance of chromosomes 6	SMC6	0.0126	0.211	79677	67241	313961
SP100	SP100 nuclear antigen	SP100	1.59e-11	-0.247	6672
STAG1	STAG1 cohesin complex component	STAG1	9.55e-26	0.366	10274	20842	315958
STAG2	STAG2 cohesin complex component	STAG2	2.39e-08	-0.175	10735	20843	313304
SUMO2	small ubiquitin like modifier 2	SUMO2	8.61e-22	-0.308	6613	170930	690244
SUMO3	small ubiquitin like modifier 3	SUMO3	6.29e-08	-0.451	6612	20610	499417
TDG	thymine DNA glycosylase	TDG	0.00133	0.222	6996	21665|545124	114521
TPR	translocated promoter region, nuclear basket protein	TPR	8.11e-06	0.191	7175	108989	304862
WRN	WRN RecQ like helicase	WRN	2.71e-06	0.265	7486	22427	290805
XPC	XPC complex subunit, DNA damage recognition and repair factor	XPC	7.04e-05	0.176	7508	22591	312560
XRCC4	X-ray repair cross complementing 4	XRCC4	0.0133	-0.129	7518	108138	309995

## Sheet: 08
Pathway:	Major pathway of rRNA processing in the nucleolus and cytosol
Symbol	Entrez Gene Name	Gene Symbol - human (HUGO / HGNC / Entrez Gene)	Expr p-value	Expr Log Ratio	Entrez Gene ID for Human	Entrez Gene ID for Mouse	Entrez Gene ID for Rat
BOP1	BOP1 ribosomal biogenesis factor	BOP1	0.0465	0.431	23246	12181	300050
BUD23	BUD23 rRNA methyltransferase and ribosome maturation factor	BUD23	0.000273	0.185	114049	66138	368084
C1D	C1D nuclear receptor corepressor	C1D	1.09e-14	-0.425	10438	57316
CSNK1D	casein kinase 1 delta	CSNK1D	4.65e-06	0.171	1453	104318	64462
DDX21	DExD-box helicase 21	DDX21	2.26e-31	0.493	9188	56200	317399
DDX52	DExD-box helicase 52	DDX52	1.96e-07	-0.292	11056	78394	85432
DIS3	DIS3 homolog, exosome endoribonuclease and 3'-5' exoribonuclease	DIS3	0.00187	0.181	22894	72662	306103
EBNA1BP2	EBNA1 binding protein 2	EBNA1BP2	4.42e-05	0.282	10969	69072	114021
EMG1	EMG1 N1-specific pseudouridine methyltransferase	EMG1	0.0147	0.102	10436	14791	312706
EXOSC2	exosome component 2	EXOSC2	0.00215	0.266	23404	227715	366017
EXOSC3	exosome component 3	EXOSC3	1.73e-05	-0.357	51010	66362	313243
EXOSC6	exosome component 6	EXOSC6	3.33e-06	0.341	118460	72544	307850
FAU	FAU ubiquitin like and ribosomal protein S30 fusion	FAU	1.4e-09	-0.133	2197	14109	29752|687780
FBL	fibrillarin	FBL	0.00264	0.166	2091	14113	292747
FCF1	FCF1 rRNA-processing protein	FCF1	0.0329	0.161	51077	73736	299198
GNL3	G protein nucleolar 3	GNL3	9.79e-15	0.455	26354	30877	290556
HEATR1	HEAT repeat containing 1	HEATR1	1.48e-08	0.421	55127	217995	361262
IMP3	IMP U3 small nucleolar ribonucleoprotein 3	IMP3	3.08e-12	-0.4	55272	102462	315697
IMP4	IMP U3 small nucleolar ribonucleoprotein 4	IMP4	1.2e-05	0.326	92856	27993	316317
ISG20L2	interferon stimulated exonuclease gene 20 like 2	ISG20L2	0.000842	0.273	81875	229504	361977
KRR1	KRR1 small subunit processome component homolog	KRR1	0.0411	0.138	11103	52705	314830
LAS1L	LAS1 like ribosome biogenesis factor	LAS1L	0.0103	0.383	81887	76130	296865
LTV1	LTV1 ribosome biogenesis factor	LTV1	0.000769	-0.444	84946	353258	361452
MPHOSPH6	M-phase phosphoprotein 6	MPHOSPH6	0.0156	0.234	10200	68533	686999
MPHOSPH10	M-phase phosphoprotein 10	MPHOSPH10	1.63e-09	0.368	10199	67973	293828
MTREX	Mtr4 exosome RNA helicase	MTREX	1.22e-10	0.413	23517	72198	365668
NCL	nucleolin	NCL	9.43e-06	0.149	4691	17975	25135
NIP7	nucleolar pre-rRNA processing protein NIP7	NIP7	0.011	0.128	51388	66164	192180
NOL6	nucleolar protein 6	NOL6	0.00127	0.516	65083	230082	313167
NOL9	nucleolar protein 9	NOL9	0.00326	0.208	79707	74035	313744
NOL11	nucleolar protein 11	NOL11	0.000328	-0.171	25926	68979	688885
NOP14	NOP14 nucleolar protein	NOP14	3.28e-05	0.325	8602	75416	289724
NOP58	NOP58 ribonucleoprotein	NOP58	4.73e-25	0.417	51602	55989	60373
PELP1	proline, glutamate and leucine rich protein 1	PELP1	0.00521	0.246	27043	75273	360552
PES1	pescadillo ribosomal biogenesis factor 1	PES1	0.0035	0.4	23481	64934	289740
PNO1	partner of NOB1 homolog	PNO1	5.32e-09	0.299	56902	66249	289809
RBM28	RNA binding motif protein 28	RBM28	6.39e-05	0.28	55131	68272	312182
RCL1	RNA terminal phosphate cyclase like 1	RCL1	0.00103	0.282	10171	59028	309301
RIOK1	RIO kinase 1	RIOK1	3.75e-07	0.379	83732	71340	291061
RIOK2	RIO kinase 2	RIOK2	3.84e-09	0.421	55781	67045	308201
RIOK3	RIO kinase 3	RIOK3	6.98e-10	0.332	8780	66878	361293
RPL3	ribosomal protein L3	RPL3	2.23e-05	0.146	6122	27367	300079
RPL4	ribosomal protein L4	RPL4	1.94e-08	0.204	6124	67891	64302
RPL6	ribosomal protein L6	RPL6	0.000162	0.129	6128	19988|432502	117042
RPL7	ribosomal protein L7	RPL7	1.9e-22	0.399	6129	19989	297755
RPL8	ribosomal protein L8	RPL8	7.06e-07	0.162	6132	26961
RPL12	ribosomal protein L12	RPL12	7.25e-06	-0.13	6136	269261	499782|102555453
RPL17	ribosomal protein L17	RPL17	0.00376	0.109	6139	319195|102632403	291434
RPL18	ribosomal protein L18	RPL18	2.69e-21	-0.203	6141	19899	81766
RPL22	ribosomal protein L22	RPL22	1.23e-20	0.306	6146	19934	81768
RPL24	ribosomal protein L24	RPL24	2.49e-08	-0.118	6152	68193	64307
RPL26	ribosomal protein L26	RPL26	8.3e-07	-0.112	6154	19941	287417
RPL27	ribosomal protein L27	RPL27	1.5e-05	-0.101	6155	19942	64306
RPL32	ribosomal protein L32	RPL32	4.94e-11	-0.145	6161	621697	680959
RPL34	ribosomal protein L34	RPL34	1.71e-27	-0.28	6164	623174	296870
RPL35	ribosomal protein L35	RPL35	5.99e-10	-0.15	11224	66489	296709
RPL36	ribosomal protein L36	RPL36	4.05e-21	-0.231	25873	100043718	58927
RPL37	ribosomal protein L37	RPL37	5.52e-11	-0.151	6167	67281	81770
RPL38	ribosomal protein L38	RPL38	1.14e-09	-0.136	6169	67671
RPL39	ribosomal protein L39	RPL39	1.56e-49	-0.382	6170	67248	25347
RPL41	ribosomal protein L41	RPL41	2.06e-10	-0.141	6171	67945	124440
RPL13A	ribosomal protein L13a	RPL13A	2.77e-16	0.404	23521	22121	317646
RPL22L1	ribosomal protein L22 like 1	RPL22L1	1.63e-14	-0.338	200916		680575
RPL26L1	ribosomal protein L26 like 1	RPL26L1	0.00192	-0.403	51121
RPL37A	ribosomal protein L37a	RPL37A	5.8e-09	-0.143	6168	19981	363248
RPL7A	ribosomal protein L7a	RPL7A	8.68e-08	-0.121	6130	27176	296596
RPLP0	ribosomal protein lateral stalk subunit P0	RPLP0	1.25e-09	0.226	6175	11837	64205
RPLP1	ribosomal protein lateral stalk subunit P1	RPLP1	5.24e-14	-0.143	6176		140661
RPP21	ribonuclease PMRP subunit p21	RPP21	2.64e-10	-0.452	79897	67676	406230
RPP40	ribonuclease PMRP subunit p40	RPP40	0.028	-0.407	10799	208366	291071
RPS2	ribosomal protein S2	RPS2	5.65e-12	0.245	6187	16898	83789
RPS5	ribosomal protein S5	RPS5	8.73e-06	0.172	6193	20103	25538
RPS7	ribosomal protein S7	RPS7	2.76e-10	-0.142	6201	20115	29258|100362830
RPS9	ribosomal protein S9	RPS9	0.00134	0.109	6203	76846	103689992
RPS10	ribosomal protein S10	RPS10	7.75e-13	-0.145	6204	67097	81773
RPS12	ribosomal protein S12	RPS12	1.3e-39	-0.388	6206	20042	65139
RPS16	ribosomal protein S16	RPS16	2.8e-06	0.134	6217	20055	140655
RPS17	ribosomal protein S17	RPS17	0.00527	0.13	6218	20068
RPS18	ribosomal protein S18	RPS18	9.33e-26	-0.275	6222	20084	294282|100360679
RPS19	ribosomal protein S19	RPS19	5.19e-12	-0.129	6223	20085	29287
RPS20	ribosomal protein S20	RPS20	5.51e-32	0.429	6224	67427	122772
RPS21	ribosomal protein S21	RPS21	1.81e-17	-0.154	6227	66481	81775
RPS27	ribosomal protein S27	RPS27	4.87e-23	-0.237	6232		94266
RPS28	ribosomal protein S28	RPS28	8.1e-31	-0.253	6234	54127	691531
RPS29	ribosomal protein S29	RPS29	2.16e-48	-0.368	6235	20090	25348
RPS15A	ribosomal protein S15a	RPS15A	4.88e-47	-0.344	6210	267019	117053
RPS27L	ribosomal protein S27 like	RPS27L	9.4e-41	-0.803	51065	67941	681429
RPSA	ribosomal protein SA	RPSA	1.98e-05	0.174	3921	16785	29236
RRP36	ribosomal RNA processing 36	RRP36	0.00444	-0.149	88745	224823	100360664
RRP7A	ribosomal RNA processing 7 homolog A	RRP7A	0.000901	0.176	27341	74778	362967
SNU13	small nuclear ribonucleoprotein 13	SNU13	1.69e-06	0.194	4809	20826	300092
TBL3	transducin beta like 3	TBL3	0.00771	0.553	10607	213773	287120
TSR1	TSR1 ribosome maturation factor	TSR1	0.0019	0.298	55720	104662	100360406
UTP3	UTP3 small subunit processome component	UTP3	0.000166	0.273	57050	65961	305258
UTP4	UTP4 small subunit processome component	UTP4	4.25e-05	0.392	84916	21771	291987
UTP15	UTP15 small subunit processome component	UTP15	9.34e-08	0.708	84135	105372	310019
UTP18	UTP18 small subunit processome component	UTP18	0.00141	0.186	51096	217109	303456
UTP25	UTP25 small subunit processome component	UTP25	9.32e-09	0.387	27042	215193	305076
WDR12	WD repeat domain 12	WDR12	0.00134	0.2	55759	57750	363237
WDR43	WD repeat domain 43	WDR43	0.000124	0.211	23160	72515	362703

## Sheet: 09
Pathway:	TP53 regulates transcription of DNA repair genes
Symbol	Entrez Gene Name	Gene Symbol - human (HUGO / HGNC / Entrez Gene)	Expr p-value	Expr Log Ratio	Entrez Gene ID for Human	Entrez Gene ID for Mouse	Entrez Gene ID for Rat
AP1M1	adaptor related protein complex 1 subunit mu 1	AP1M1	0.000146	-0.306	8907	11767	306332
AP1S1	adaptor related protein complex 1 subunit sigma 1	AP1S1	8.63e-07	-0.753	1174	11769	360785
AP1S3	adaptor related protein complex 1 subunit sigma 3	AP1S3	2.3e-08	0.633	130340	252903	367304
ATM	ATM serinethreonine kinase	ATM	2.15e-10	0.402	472	11920	300711
ATR	ATR serinethreonine kinase	ATR	1.08e-05	0.273	545	245000	685055
CCNH	cyclin H	CCNH	4.01e-13	0.385	902	66671	84389
CCNK	cyclin K	CCNK	1.15e-10	0.365	8812	12454	500715
CCNT1	cyclin T1	CCNT1	0.00182	0.238	904	12455	315291
CCNT2	cyclin T2	CCNT2	2.22e-05	0.206	905	72949	304758
CDK7	cyclin dependent kinase 7	CDK7	3.65e-06	0.261	1022	12572	171150
CDK9	cyclin dependent kinase 9	CDK9	0.0333	0.161	1025	107951	362110
CDK12	cyclin dependent kinase 12	CDK12	0.00268	0.227	51755	69131	192350
CDK13	cyclin dependent kinase 13	CDK13	0.0107	0.151	8621	69562	306998
ELOA	elongin A	ELOA	9.17e-07	0.409	6924	27224	25562
ELOB	elongin B	ELOB	1.9e-90	-0.796	6923
ELOC	elongin C	ELOC	0.00198	-0.124	6921	67923	64525|679663
FANCC	FA complementation group C	FANCC	0.00716	0.532	2176	14088	24361
FANCD2	FA complementation group D2	FANCD2	0.000425	0.549	2177	211651	312641
FOS	Fos proto-oncogene, AP-1 transcription factor subunit	FOS	4.53e-11	0.605	2353	14281	314322
GTF2F1	general transcription factor IIF subunit 1	GTF2F1	0.000248	0.258	2962	98053	316123
GTF2F2	general transcription factor IIF subunit 2	GTF2F2	0.00375	0.165	2963	68705	81674
GTF2H2	general transcription factor IIH subunit 2	GTF2H2	0.000102	0.286	2966	23894	294693
GTF2H3	general transcription factor IIH subunit 3	GTF2H3	0.05	0.166	2967	209357	288651
GTF2H4	general transcription factor IIH subunit 4	GTF2H4	0.0266	-0.439	2968	14885	294236
GTF2H5	general transcription factor IIH subunit 5	GTF2H5	0.00643	-0.198	404672	66467	502227
JUN	Jun proto-oncogene, AP-1 transcription factor subunit	JUN	6.48e-15	0.294	3725	16476	24516
NELFCD	negative elongation factor complex member CD	NELFCD	0.00164	0.341	51497	57314	679203
POLR2A	RNA polymerase II subunit A	POLR2A	5.02e-06	0.276	5430	20020	363633
POLR2D	RNA polymerase II subunit D	POLR2D	0.00425	0.229	5433	69241	364834
POLR2G	RNA polymerase II subunit G	POLR2G	0.0141	-0.277	5436	67710	117017
POLR2I	RNA polymerase II subunit I	POLR2I	0.00154	-0.216	5438	69920
POLR2J	RNA polymerase II subunit J	POLR2J	0.0238	-0.134	5439	20022	288588
POLR2K	RNA polymerase II, I and III subunit K	POLR2K	0.00425	0.177	5440	17749	100361574
POLR2L	RNA polymerase II, I and III subunit L	POLR2L	1.8e-29	-0.398	5441	66491
RAD51D	RAD51 paralog D	RAD51D	0.00185	-0.354	5892	19364	303375
SUPT16H	SPT16 homolog, facilitates chromatin remodeling subunit	SUPT16H	0.00224	0.141	11198	114741	305851
TCEA1	transcription elongation factor A1	TCEA1	0.00537	-0.122	6917	21399	362479
TP53	tumor protein p53	TP53	0.0404	0.217	7157	22059	24842

## Sheet: 10
Pathway:	SUMOylation of chromatin organization proteins
Symbol	Entrez Gene Name	Gene Symbol - human (HUGO / HGNC / Entrez Gene)	Expr p-value	Expr Log Ratio	Entrez Gene ID for Human	Entrez Gene ID for Mouse	Entrez Gene ID for Rat
BMI1	BMI1 proto-oncogene, polycomb ring finger	BMI1	1.84e-07	0.378	648
CBX5	chromobox 5	CBX5	0.000312	0.253	23468	12419	300266
HDAC1	histone deacetylase 1	HDAC1	4.33e-06	-0.361	3065	433759	297893
HDAC2	histone deacetylase 2	HDAC2	0.000277	-0.391	3066	15182	84577
HDAC4	histone deacetylase 4	HDAC4	0.000112	0.367	9759	208727	363287
NDC1	NDC1 transmembrane nucleoporin	NDC1	0.00915	0.159	55706	72787	362557
NUP35	nucleoporin 35	NUP35	2.06e-05	0.437	129401	69482	295692
NUP43	nucleoporin 43	NUP43	0.000133	-0.372	348995	69912	683983
NUP58	nucleoporin 58	NUP58	4.92e-11	0.387	9818	71844	245922
NUP62	nucleoporin 62	NUP62	3.14e-05	0.25	23636	18226	65274
NUP88	nucleoporin 88	NUP88	0.000277	0.268	4927	19069	113929
NUP98	nucleoporin 98 and 96 precursor	NUP98	5.57e-10	0.358	4928	269966	81738
NUP107	nucleoporin 107	NUP107	0.0232	-0.24	57122	103468	116555
NUP133	nucleoporin 133	NUP133	0.00117	0.213	55746	234865	292085
NUP160	nucleoporin 160	NUP160	1.62e-05	0.332	23279	59015	311182
NUP205	nucleoporin 205	NUP205	7.77e-08	0.541	23165	70699	362335
NUP210	nucleoporin 210	NUP210	2.24e-07	-0.323	23225	54563	58958
NUP214	nucleoporin 214	NUP214	0.00282	0.156	8021	227720	296634
PHC3	polyhomeotic homolog 3	PHC3	1.45e-05	0.234	80012	241915	310258
PIAS2	protein inhibitor of activated STAT 2	PIAS2	0.0251	-0.128	9063	17344	83422
POM121/POM121C	POM121 transmembrane nucleoporin	POM121	4.43e-11	0.417	9883|100101267	107939	113975
RAE1	ribonucleic acid export 1	RAE1	0.00889	0.184	8480	66679	362281
RANBP2	RAN binding protein 2	RANBP2	0.012	0.171	5903
RING1	ring finger protein 1	RING1	0.00368	-0.345	6015	19763	309626
RNF2	ring finger protein 2	RNF2	0.0262	0.214	6045	19821	304850
SATB1	SATB homeobox 1	SATB1	4.23e-46	-1.001	6304	20230	316164
SATB2	SATB homeobox 2	SATB2	0.0058	0.276	23314	212712	501145
SCMH1	Scm polycomb group protein homolog 1	SCMH1	0.0375	0.211	22955	29871	362581
SEH1L	SEH1 like nucleoporin	SEH1L	0.0227	0.181	81929	72124	100911798
SUMO2	small ubiquitin like modifier 2	SUMO2	8.61e-22	-0.308	6613	170930	690244
SUMO3	small ubiquitin like modifier 3	SUMO3	6.29e-08	-0.451	6612	20610	499417
SUZ12	SUZ12 polycomb repressive complex 2 subunit	SUZ12	0.0121	0.162	23512	52615	688041
TPR	translocated promoter region, nuclear basket protein	TPR	8.11e-06	0.191	7175	108989	304862

[truncated: 11 more sheets: 11, 12, 13, 14, 15, 16, 17, 18, 19, 20, 21]
